# Supplementary material for: Associating Gait Phase and Physical Fitness with Global Cognitive Function in the Aged
Source: Int J Environ Res Public Health. 2020 Jul 3;17(13):4786. doi: 10.3390/ijerph17134786 (PMC7369886; doi:10.3390/ijerph17134786)
Supplement: Supplementary file 1 [file ijerph-17-04786-s001.zip]

Archive with 2 entries (2 files):
- ijerph-829279 Table S1 Physical fitness test protocols.docx
- ijerph-829279 Table S2 Raw data.xlsx
