# Supplementary material for: Associating Gait Phase and Physical Fitness with Global Cognitive Function in the Aged
Source: Int J Environ Res Public Health. 2020 Jul 3;17(13):4786. doi: 10.3390/ijerph17134786 (PMC7369886; doi:10.3390/ijerph17134786)
Supplement: Supplementary file 1 [file ijerph-17-04786-s001.zip › ijerph-829279 Table S2 Raw data.xlsx]

## Sheet: variables
	Covariate						Questionnaire	Spatiotemporal parameters_slow walking speed		Spatiotemporal parameters_preferred walking speed		Spatiotemporal parameters_fast walking speed		Physical fitness variables
No.	age(years)	age_group	gender	education_level	BMI	total_physical_activity(MET-min/week)	MMSE(score)	slow_stance_phase(%)	slow_CV_stance_phase(%)	preferred_stance_phase(%)	preferred_CV_stance phase(%)	fast_stance_phase(%)	fast_CV_stance_phase(%)	grip_strength(kg)	5_sit_to_stand(s)	biceps_curl(reps)	chair_sit_and_reach(cm)	3m_TUG(s)	back_scratch(cm)	single_leg_balance(s)	6min_walk(m)	standing_time_from_a_long_sitting_position(s)
1	66	1	1	3	22.4	5013	28	61.8621	5.78561	58.3012	3.16717	56.1677	1.76934	23.8	9.93	20	8.2	7.15	-4.5	33.98	470	2.1
2	67	1	1	4	22.8	4293	29	56.4957	4.57876	55.9343	3.08844	54.3269	2.75793	25.7	7.9	26	18.3	6.26	-10	13.54	560	3.57
3	68	1	1	4	22.5	4986	29	58.8235	3.21674	56.0853	1.87803	54.697	1.65183	33.7	8.11	23	16.1	7.07	17	5.76	440	3.4
4	74	2	1	2	23.2	6817.5	28	58.1395	5.12801	56.4753	2.24629	55.7845	1.25465	26.1	9.78	23	21.7	7.12	20	14.34	506	2.47
5	71	2	0	3	27	9093	28	59.1297	4.0056	56.4979	5.66233	55.8571	2.22962	34.7	11.161	21	19	7.117	21	14.701	480	1.866
6	69	1	1	3	25.6	6453	27	59.7368	4.70213	57.8022	2.71858	57.4592	1.36741	23.2	9.72	26	15	7.04	1.5	13.19	500	4.03
7	69	1	1	4	25.6	6426	30	60.4549	2.61021	58.8486	3.67095	56.7183	1.37628	24.2	9.7	29	16.4	6.9	-4	36	460	2.696
8	68	1	0	4	25.2	8586	28	58.0258	3.37712	55.8315	1.71194	54.0212	1.18268	29.3	8.9	27	3.5	6.9	-25	30	520	2.1
9	65	1	1	4	22.3	1116	29	57.6216	3.97056	57.0258	3.33147	55.7833	1.61966	22.1	8.61	29	18.8	7.08	-5.5	18.91	478	2.41
10	70	2	1	4	24.5	3906	30	58.6592	2.41088	56.4738	0.766727	55.9503	0.955312	24	9.4	26	22.2	6.49	3.5	48.13	443	2.8
11	70	2	1	4	24.2	2160	28	57.6456	1.48667	56.9588	1.69983	54.698	2.36499	26.4	9.19	19	31.3	6.86	-7	37.07	491	3.02
12	71	2	1	2	23.4	6612	26	57.5729	4.55892	56.8154	4.8552	55.0613	1.59931	25.7	8.5	22	26.8	9	-2	95	480	2.4
13	72	2	1	1	25.1	6426	27	59.0878	2.68702	58.2358	1.72574	56.0284	2.06092	20.4	13.5	17	16.4	12.27	-14.5	9.6	362	4.41
14	71	2	1	4	26.5	9492	30	57.971	4.30284	56.1265	1.94151	55.5556	2.1204	32.3	9.58	25	22.2	6.6	-1	14.51	471	2.84
15	77	3	1	3	23.7	2217	27	58.2569	3.62875	56.0768	4.76365	54.5792	3.23163	24	8.48	26	30.8	7.29	2	8.87	457	3.4
16	71	2	1	1	27.9	2895	26	58.7739	3.29177	58.4369	5.69041	57.1121	3.03281	24	13.03	22	19.4	9.68	-2	2.73	360	3.63
17	65	1	1	2	25.6	3279	28	58.9319	4.035	54.717	1.09564	58.5143	5.37082	26.4	9.8	23	17.5	7.3	-9	14.9	520	2.1
18	69	1	1	2	22.2	5676	22	58.4404	3.42657	56.8287	2.05055	53.5163	2.64256	22.1	7.1	39	11.4	5.7	-15	105	570	2.1
19	65	1	1	2	23.5	1188	27	58.489	3.3078	57.4215	3.48302	53.4181	2.09292	18	10.9	15	16.4	10.36	-12	81.13	460	3.31
20	67	1	0	3	27.9	6972	27	58.6247	2.32598	57.4586	2.30235	55.6904	1.89135	32.9	14.72	19	10.5	9.53	-11.3	5.06	515	4.15
21	74	2	1	1	29.4	4932	25	59.6899	9.53763	58.8536	2.04609	57.5448	1.15858	21.9	12.5	20	22.1	9	-1	18	400	4.6
22	75	3	0	4	25.3	4746	28	58.0974	7.01494	55.794	2.08015	55.7858	2.40868	33	11.28	26	-0.3	9.24	-3.8	4.35	460	4.47
23	68	1	1	3	25	17622	25	58.5275	2.39204	57.1429	2.625	54.7198	2.22662	28.5	8.99	33	20.8	6.8	-5.5	46.34	475	2.81
24	69	1	1	4	22.7	2124	29	57.4488	4.02915	57.563	5.45958	55.4953	1.898	24.7	8.56	28	25.4	6.18	2.5	82.32	300	1.72
25	73	2	1	1	23.8	5652	28	59.2073	3.20602	57.7009	2.01955	56.3166	2.21143	23.4	9.6	23	22.9	6.69	-7	7.7	490	1.9
26	67	1	1	3	27.3	3895	27	58.2185	2.45901	56.8869	1.89323	54.5746	2.04857	23.8	8.36	27	25.8	6.9	-26	4.51	320	4.09
27	71	2	1	1	28.5	99	30	58.1172	2.34044	56.7816	1.54082	55.4302	2.77105	25.8	9.23	22	20.6	8.5	-8	95	395	9.7
28	68	1	1	1	25.3	3612	25	58.6708	2.97661	57.4074	2.17254	53.0142	1.61655	24.7	8.86	22	24.1	6.58	-11	13.39	485	2.31
29	78	3	1	1	35.1	1533	23	60.8749	3.34801	61.3333	3.77006	59.5315	1.87279	16.1	13.56	22	16	11.2	-15	1.88	360	6.3
30	70	2	1	1	27.4	9198	22	57.3006	3.80973	59.6361	2.86035	58.2627	2.30267	22.2	11.45	26	23	6.44	-8	8	518	1.78
31	65	1	1	3	18.6	660	25	58.8533	2.54752	58.4071	3.0974	56.5993	2.27247	20.6	7.3	33	16.6	6.9	-16	3.2	393	2.06
32	68	1	1	1	26.4	924	26	56.9185	2.11132	54.9528	2.39242	54.0029	2.60856	24.7	8.44	26	18.7	7.36	2	12.8	480	3.8
33	71	2	1	1	23.5	33	28	59.2624	3.60217	55.7534	2.44577	53.9792	2.18232	20.1	8.79	23	25.7	7.24	-7	4.4	500	2.9
34	71	2	1	4	21.9	4986	27	59.2264	2.01312	57.8551	2.08141	56.2421	2.6297	25.8	11.22	31	11.3	7.85	-6.9	10.72	505	3.31
35	77	3	1	2	19.4	12264	29	54.8173	3.74845	55.0069	2.93672	53.0645	2.66506	25.6	9.775	23	31.3	6.94	-3	90	535	2.281
36	76	3	1	0	28.5	1053	27	58.5533	2.69498	57.9725	1.20747	55.6701	1.48949	14.5	11.47	22	11.6	8.59	-22	6.68	480	3.07
37	80	4	1	2	23.5	165	25	58.9357	5.57438	59.5365	6.12297	56.4692	1.54934	13	28.1	14	3.4	11.6	-31	4.21	343	6.89
38	72	2	1	1	27.2	495	27	60.5301	7.93159	57.4317	2.08369	57.6633	3.35135	18.5	22.03	15	27.2	11.51	-9	10.65	314	4.94
39	80	4	1	1	16.1	297	27	62.7625	7.7465	58.376	11.3858	55.3697	5.8048	20.8	15.18	16	12.5	12.98	-2	5.97	252	5.59
40	68	1	1	4	21.2	1386	25	62.1359	5.7334	59.3123	10.9264	58.2888	1.63977	15.1	14.81	15	16.5	13.67	-8.5	14.49	387	4.87
41	74	2	1	0	30.4	1155	29	61.325	5.01117	59.6869	1.96274	59.3002	2.63422	21.9	16.669	15	17.8	12.29	-35	0.5	365	6.64
42	74	2	1	1	31.2	0	23	56.5891	4.25948	57.4446	4.68399	55.6962	2.00732	23.3	15.413	14	11.7	11.37	-7	1.96	298	5.796
43	73	2	1	1	27.1	693	29	61.8512	12.2146	59.9354	3.85515	57.9288	3.35533	25.9	19.64	22	33.5	7.79	1	11.42	290	6.97
44	72	2	1	1	27	318	24	60.3733	2.90526	59.5371	2.75694	57.2719	3.09419	24.4	12.18	23	24.1	10.18	3	15.51	383	3.3
45	75	3	1	1	27.4	297	18	59.5206	6.32605	57.8947	2.13007	57.4929	2.33351	25.1	12.119	26	23.7	7.748	-5	19.03	360	3.784
46	78	3	1	1	26.1	693	24	57.8223	5.97313	56.4863	4.32158	56.7019	2.2292	27.6	16.8	15	22.2	13.98	-17.5	1.77	290	7.38
47	70	2	1	2	23.2	231	27	59.7052	6.48687	58.4861	2.63789	57.0922	1.95053	11.1	13.36	6	15	9.99	-17	3.43	320	4.07
48	73	2	1	1	27	1386	26	59.129	6.89881	57.8125	6.52316	55.116	1.81436	25.1	7.62	15	24.1	6.51	-9	11.38	420	2.9
49	80	4	1	1	28.9	462	16	61.0928	5.55008	60.222	3.21892	58.9782	4.50726	14.2	12.33	24	2.3	16.93	15	2.2	198	8
50	78	3	1	1	21	3066	17	60.9463	7.04013	59.2904	2.60211	58.7544	3.3189	17.7	10.63	22	20.4	9.1	-22.5	4.64	315	3.69
51	74	2	1	1	22	693	28	61.5498	3.47832	60.9983	3.78797	58.1097	2.6906	22.1	18.11	15	17.9	9.83	-2	6.08	345	2.59
52	69	1	1	3	27.7	594	28	56.9977	3.45435	56.4607	2.76529	55.4333	1.85881	26.5	11	16	26.9	10	-9	10	410	5
53	79	3	1	1	24.7	1386	15	61.4774	3.655	61.3718	6.73029	57.4771	2.70282	17.2	11.17	22	15.1	11.82	-30	2.64	366	4.22
54	77	3	1	1	22.7	693	28	56.979	1.78978	55.9361	1.70874	54.5058	1.09988	15.8	12.63	16	7.7	8.73	0	17.51	430	3.03
55	74	2	1	2	22.9	693	24	59.7315	6.50411	58.1534	8.24578	56.2152	5.55455	20.2	12.47	12	-5.8	8.84	-11	2.31	210	3.71
56	70	2	1	2	29.5	693	28	60.0688	1.45134	59.9265	1.94555	56.9665	0.654244	28.9	7.48	24	23.4	6.1	-10.3	11.67	435	4.21
57	75	3	1	1	24.1	792	21	59.7737	5.76876	59.0937	4.69864	57.5373	3.84811	18.6	24.73	15	10.4	15.04	-27	4.39	135	11.86
58	80	4	1	0	22.4	462	20	60.5366	4.08992	59.2977	2.42404	58.9509	2.63524	12.8	23.33	15	17.4	13.84	-27	2.8	180	15.61
59	65	1	1	3	21.6	693	29	57.5332	8.45025	56.2674	4.29485	54.6997	3.45925	27.2	19.09	24	26.6	11.09	-5	8.05	285	4.35
60	77	3	0	3	22.7	1447.5	29	55.9902	1.48097	54.7273	0.681013	53.7832	1.27772	35	7.8	23	14.6	6.47	-28.5	8.91	530	5.24
61	78	3	1	1	23.7	2079	21	62.3918	11.7003	58.3902	2.91624	56.3086	2.69994	18.6	14.77	16	25.8	12.29	-24	1.61	226	6.41
62	70	2	1	1	21.9	2772	28	60.3803	3.61326	58.1837	2.10935	56.9948	3.39768	18.3	11.38	21	15.7	8.12	-17	21.87	405	3.23
63	84	4	1	0	28.8	5544	18	57.4745	2.23699	57.5626	3.76217	53.9171	3.39948	18.2	11.3	19	21	9.7	-21	2.4	345	3.6
64	82	4	1	1	22	1386	22	59.102	2.68197	58.0439	2.94674	56.0197	2.38006	18.7	18.51	13	25.4	9.57	-1	3.16	317	5.65
65	70	2	1	1	26.4	1386	30	59.9526	5.75838	59.3384	6.27621	59.009	2.21119	26.7	15.5	21	24.6	11.74	-12	15.6	325	4.47
66	76	3	1	1	29	1386	27	61.4012	3.7584	57.8497	3.13502	56.5976	1.8446	25.3	13.25	19	14.8	9.24	-21	25.93	375	4.23
67	75	3	1	1	28.8	3759	27	61.4642	4.72373	58.8491	4.85785	56.6088	2.33692	21.9	12.73	17	18	8.52	-5	15	410	3.07
68	72	2	1	0	28.4	0	28	57.8538	5.94602	57.7513	5.38897	56.25	3.55556	12.5	16.8	23	25.6	10.6	-23	2.8	310	5.8
69	78	3	1	1	31.4	2346	24	61.0687	2.16707	60.7877	1.90351	58.7125	2.6359	20.3	11.57	18	12.3	9.18	-18	2.25	103	6.85
70	66	1	1	0	25.9	1386	17	56.6743	2.84062	56.9933	3.37619	55.543	2.19776	15	16.4	15	21.4	12.1	-34	23	323	3.9
71	73	2	0	1	23.1	198	23	59.5474	2.5499	58.4396	3.38349	57.7419	2.15996	31.4	25.6	8	20.4	11.2	-19	2.2	278	4.1
72	77	3	1	1	23.5	960	24	57.2552	4.07736	56.9014	3.06425	55.8087	4.31617	22.3	11.95	20	21	11.58	-5	6.4	273	3.34
73	76	3	1	3	28.9	975	29	60.7523	7.0822	59.5102	4.70356	57.0136	1.16937	23.5	16.08	18	6	14.09	6	1.14	340	5.28
74	79	3	1	2	27.5	660	25	61.7612	9.30212	60.0935	3.97947	59.5705	3.88649	18.6	18.06	11	18	11.14	-23	3.93	315	4.72
75	72	2	1	1	22.2	0	21	59.4985	2.75536	58.2769	4.32744	58.2677	3.34662	27.8	9.4	20	20.7	7.2	2	13.5	405	4.1
76	73	2	1	1	26.6	0	28	59.2737	3.33959	56.1717	1.82903	54.7756	3.28613	21.1	9.17	25	18.2	7.42	-17	22.61	330	5.16
77	75	3	1	1	23.9	0	25	63.0703	8.67064	60.5417	2.10318	59.2557	3.96519	16.5	19.2	14	6.6	12.3	0	5	335	5.3
78	67	1	1	1	21.3	2772	27	59.6299	1.74543	57.6923	1.15561	56.0046	1.7745	23.5	6.52	27	22.4	8.43	3	22.8	460	2.8
79	76	3	1	1	24.1	0	25	57.5707	4.9619	55.4698	3.42493	53.8787	2.41097	28.3	12.9	14	24.6	10.8	-6	11.9	435	3.6
80	79	3	1	1	26.1	0	25	60.9287	4.17554	60.8115	4.61689	58.6667	2.21523	12.4	15	15	2	12.9	-18	3.5	210	11.7
81	80	4	1	1	22.5	0	27	62.1415	8.75695	62.3033	8.63357	58.1081	4.70279	21.2	16.06	18	15.8	12.68	-4	0.8	300	3.96
82	84	4	1	1	23.5	0	28	59.5331	4.05102	59.455	2.56917	57.9198	6.65921	16.1	14.6	14	16	14.4	-5	3.4	320	4.79
83	81	4	1	1	21.1	0	30	60.3473	3.9155	60.2623	2.39121	59.1281	5.24099	16.8	12	18	24.6	10.7	-3.5	3.1	375	3.3
84	85	4	1	1	26	0	29	59.9269	4.52301	58.7352	2.09959	55.8167	1.84604	16.1	11.2	15	22.4	12.3	-18	3.5	75	4.5
85	65	1	1	0	26.9	0	27	59.8976	2.96773	58.444	8.7648	55.8233	3.40324	26.8	10.39	27	8.7	7.87	-17	17.97	393	3.03
86	81	4	0	0	21.2	2171.4	26	59.1146	4.1746	56.1235	3.94968	56.0209	5.50188	29	12.48	15	14.7	11.4	-38	3.77	435	3.3
87	78	3	1	0	26.8	2772	25	58.7451	3.51536	56.7244	5.6875	53.7118	1.72588	28.1	11.14	22	25.8	9	-20	4.26	420	4.26
88	75	3	1	0	25.9	0	28	59.6915	2.66504	59.2527	5.49764	57.8652	1.59336	25.1	10.29	22	11.9	10.4	-22	4.65	355	3.06
89	82	4	1	0	18.6	1680	26	57.8859	6.63339	56.0622	3.23534	54.6838	5.05927	20.4	18.66	14	16.2	10.8	-19	6.25	400	4.48
90	74	2	1	0	22.5	1950	25	57.764	3.79008	58.07	2.25986	55.7078	3.38696	22.4	8.82	28	28.4	7.95	-12	3.85	450	2.06
91	68	1	0	0	21.7	0	24	60.4167	4.91288	57.8616	4.38581	57.381	1.44508	39.6	22.9	24	3.3	10.42	-24	37.5	360	2.49
92	69	1	1	0	23.7	792	30	60.1142	5.53996	59.1919	5.71413	56.25	1.53956	26.7	10.22	29	10.6	7.09	-11	49.31	405	2.54
93	82	4	1	0	24.8	132	18	58.1311	4.80947	55.8491	2.39234	56.1028	4.99975	22.6	12.72	20	15	11.13	-9	1.7	285	7.85
94	74	2	1	0	20.1	0	25	58.5586	5.81708	57.4722	3.4655	56.5	2.27345	17.3	26.36	12	16.3	10.72	-16	5.05	410	6.94
95	73	2	1	0	28.4	3066	30	57.65	3.22394	57.6585	2.94839	55.0882	2.17651	25.7	16.29	15	22	10.42	-17	3.18	385	3.95
96	84	4	1	0	26.8	495	30	59.4791	5.55472	58.8322	3.66109	56.724	6.55331	24	12.14	18	24.6	9.97	-7	1.2	375	4.03
97	75	3	1	0	25.8	99	25	61.6577	6.08197	59.5762	3.02285	57.0222	3.76134	18.6	15.02	13	17.2	11.16	-12	1.53	285	6.23
98	77	3	1	0	22.3	0	30	56.6527	5.34149	56.3474	2.61609	53.7179	2.34019	25.9	12.62	30	29	6.55	3	18.7	465	1.9
99	84	4	1	0	26.1	990	27	64.7009	12.0822	64.2723	8.80799	62.2917	7.55622	20.3	27.92	16	26	19.78	-32	0.7	120	9.1
100	73	2	1	0	22.2	693	30	57.4561	5.04942	57.0854	2.80282	54.9815	2.425	21.8	7.85	22	9.5	7.76	-41	29.4	415	3.02
101	75	3	1	1	20.9	990	30	60.0158	5.58703	58.1011	2.88514	55.8603	1.64016	19.2	12.3	23	9.1	7.4	2	26	438	2.93
102	78	3	1	1	21.5	1386	28	58.7689	4.70096	58.046	0.843986	55.7377	2.19726	24.2	12.64	21	25.3	9.22	-10	41.29	170	2.34
103	82	4	1	2	26.3	2772	28	58.952	0.848148	58.0968	3.58316	55.3288	2.10776	30.3	6.4	27	30.6	7.75	1	3.49	354	3.95
104	79	3	1	1	24	3372	28	59.0909	5.96115	57.3499	1.77821	55.2448	1.4481	22.6	14.69	20	21.8	9.72	-14	11.5	390	2.79
105	71	2	1	2	23.9	1533	22	57.3333	3.59355	54.7826	1.39424	54.0166	3.55502	24.9	12.19	21	28.1	9.6	-5	19.61	443	2.55
106	75	3	1	2	28.1	551	29	61.9835	4.84	59.7203	8.67779	58.5635	5.66325	19.6	7.67	23	26.4	9.55	-10	8.58	300	2.22
107	67	1	1	3	20.9	3492	29	58.0537	3.98803	55.8313	4.96603	53.6932	2.02949	21.7	8.55	29	28.2	5.12	-9	111	530	2
108	80	4	1	1	20.6	396	23	58.237	3.49331	56.9549	0.860154	55.1282	1.97667	23.3	16.09	17	17.4	9.9	1	70	340	2.47
109	79	3	1	1	25.6	1386	29	60.828	6.14783	59.5474	3.52593	57.5085	1.85573	19.8	12.39	22	27.7	9.03	-12	6.98	315	3.44
110	78	3	1	3	25	693	27	60.884	2.77741	59.7997	1.72275	57.4766	2.029	10.6	17.71	9	15.4	12.08	-19	1.04	330	3.27
111	75	3	1	2	29.4	264	28	58.526	2.56296	58.835	3.81576	56.7358	1.92066	23.6	12.9	23	19.2	10.39	-6	7.8	300	3.65
112	72	2	1	2	21.4	297	25	57.1627	2.03034	55.8386	1.4327	54.6099	1.37026	26.1	18.07	20	14.9	9.94	-15	47.01	364	1.57
113	68	1	1	3	22.1	2772	28	60.6742	2.55759	58.7671	2.35693	55.4472	2.49805	14.8	17.13	13	7.4	12.46	-34	2.03	335	5.41
114	74	2	1	3	24.2	1386	29	59.9068	4.17148	58.6583	2.12621	56.4	0.868617	32.9	14.94	16	22	9.52	-15	2.01	390	2.79
115	88	4	1	1	21.2	0	27	59.596	4.01822	57.8297	1.44044	57.5697	1.70194	15.4	18.21	10	27.4	11.67	2	2.78	273	2.46
116	81	4	1	1	28.3	1293	26	60.0892	5.63978	58.6992	1.52898	57.971	2.37084	26.4	4.17	19	23.4	8.62	2	3	289	4.17
117	85	4	0	2	26.4	2079	29	61.5578	12.9166	59.3272	2.51268	54.7325	3.14347	27.8	13.09	21	7.6	9.87	-7	1.3	355	6.15
118	79	3	1	2	21	297	22	57.7699	3.91276	56.9209	7.14289	56.2384	1.32543	19	10.75	18	20	10.6	-28	2.59	218	9.27
119	75	3	1	4	25.4	2079	27	59.6173	4.89036	57	2.48105	53.6993	1.66557	21.5	12.5	27	20.2	6.82	-15	6.7	420	3.13
120	75	3	1	0	22.6	4158	24	60.0509	6.82887	57.2183	3.09639	54.6835	1.36842	26	10.03	20	30.8	9.07	-22	32.67	367	4.03
121	77	3	1	1	23.4	0	14	59.6774	3.68632	57.6552	1.52736	57.5085	1.19495	20.1	12.2	26	9.4	9.61	-17	1.85	340	4.23
122	81	4	1	2	25.3	297	20	59.1365	1.1837	57.5871	1.85059	56.0778	2.63741	22	12.87	21	23	12.64	-14	2.18	285	6.06
123	76	3	1	2	26.4	1386	25	58.0645	5.8826	57.1734	1.39925	53.5088	2.03649	18.9	11.66	22	22.2	7.93	-13	6.3	389	3.47
124	78	3	1	1	23.3	346.5	25	60.3246	17.7757	60.9959	4.84951	59.3197	3.572	23.1	16.42	20	13.4	13.65	-9	3.8	238	4.78
125	85	4	1	1	24.1	693	20	60.7143	4.05127	58.5681	3.02349	55.922	0.86567	16.5	10.77	17	17.2	10.62	-33	5.24	315	4.12
126	72	2	1	1	22.7	924	29	60.3107	2.93762	58.1583	2.80785	55.625	0.880719	24.3	13.96	16	19	8.59	5	21.34	355	3.04
127	75	3	1	2	27.7	693	26	58.5118	4.79134	59.0244	5.08264	57.0162	4.13233	20.4	14.64	23	31.6	9.98	-8	4	338	3.6
128	81	4	1	1	25.2	1386	13	57.8893	8.0533	59.0613	3.3516	56.6202	2.37318	15.2	15.57	10	16.4	11.39	-23	2.2	308	6.18
129	75	3	0	2	22.4	1013	23	59.9499	9.60235	57.2761	2.09511	54.6835	2.23962	30.4	15.81	16	4.4	8.67	-6	6.9	385	2
130	83	4	1	0	26	693	22	61.7414	2.02295	60.6127	3.39995	58.1098	10.9665	16.3	12.73	19	22.1	9.71	-24	1.9	200	5.42
131	82	4	1	1	24.1	693	24	60.1176	4.26414	59.7064	2.36859	55.8763	6.73452	19.7	10.5	17	22	8.2	-13	2.1	370	3.8
132	73	2	1	1	27.8	495	20	59.9051	4.49945	59.1743	3.74723	56.9002	1.79226	16.2	18.2	15	20.3	9.1	-30	4.14	430	5.8
133	75	3	1	2	26.8	924	22	60.7903	4.24739	58.5185	1.54396	57.0342	2.26355	23.2	10.13	18	23	11.6	-15	16.34	360	3.5
134	79	3	1	1	21.3	396	29	59.2193	7.41549	58.2579	3.63487	56.651	7.80604	18.2	11.1	17	14	8.2	-11	2.7	380	2.5
135	82	4	1	1	23.8	297	28	58.2155	6.50926	56.0694	2.18426	54.9834	4.83291	24.8	13	22	12.5	9.3	-4	2	295	3.6
136	83	4	1	1	23.6	4158	28	58.1187	4.33905	58.2633	3.65324	57.1685	1.20206	20.8	10.5	26	26.2	10	-12	8.36	380	3.54
137	77	3	1	2	21.8	2772	25	60.739	2.97502	58.2569	2.15992	55.1797	3.8699	24.2	10.4	23	1.8	7.8	4	9	410	2.3
138	76	3	1	2	22.9	598	28	58.4192	3.22565	57.4074	6.1175	55.2402	1.84612	22.4	9.8	23	18.4	9.75	-15	2.63	435	3.59
139	79	3	1	2	23.2	693	30	59.4521	2.9819	56.8627	1.79344	56	1.95625	19.3	9.83	20	26.6	9.07	-3	4.8	485	3.4
140	81	4	1	0	26.5	2226	20	62.4235	6.27136	63.0208	5.89853	59.9169	3.19042	21.1	16.6	21	25.3	15.41	-23	3.07	268	13.05
141	79	3	1	0	24.7	1584	18	57.7825	3.20876	59.0013	3.78212	55.4524	0.78085	29	20	15	4.8	11.2	-20	1.7	310	5.5
142	80	4	1	1	22.6	831.6	24	59.5833	10.94	57.1171	4.45418	56.7568	2.39002	21.1	16.1	23	21.4	9.5	-3	12.78	394	5.47
143	74	2	0	1	27.3	693	29	59.6859	3.35088	57.5488	2.02645	56.6514	5.05089	40.6	11.4	35	18.2	7.4	-30	22.35	453	2.17
144	67	1	1	2	24.9	198	28	60.8997	4.79592	59.5116	2.60756	56.5292	2.58716	14.1	11.5	26	26.2	7.2	-5	45	416	1.2
145	75	3	1	0	28.5	1386	22	61.9262	9.34645	58.4814	4.03034	61.5746	6.34531	28.2	17	13	25.4	13	-31	7.55	295	8.9
146	82	4	1	1	28.8	1188	25	61.5813	2.06004	59.2021	2.80108	58.5462	4.59022	24.3	14.6	14	15.8	13.5	-27	7.1	295	5
147	78	3	1	0	24	33	14	61.6628	5.04761	59.9729	4.02832	56.8376	2.81504	15.6	15.1	23	22	11.1	-34	2.5	200	5.5
148	82	4	1	1	24.8	396	29	60.5617	3.98915	59.4136	3.81546	58.4337	0.684536	13.8	13	18	20.8	11.5	3	10.9	160	7.3
149	83	4	0	4	22.7	1386	28	58.3021	4.64906	57.6341	5.11589	56.229	2.65112	25.3	8.9	41	-1.8	7.77	-26	2.02	360	3.23
150	82	4	0	3	23.5	4305	29	58.8367	2.63747	58.596	3.18008	56.492	1.77016	39.7	16.5	24	-12.2	10.7	-12	26.6	320	2.95
151	78	3	0	1	24.4	924	24	58.817	3.84311	57.7778	2.15861	56.8539	2.38594	17.7	11.8	26	2	9.9	-31	1.8	345	5
152	81	4	0	0	21.5	330	17	59.3238	3.36475	58.4828	1.27456	56.8992	2.36154	27.5	14.5	22	20.6	8.4	-33	6.4	280	4.3
153	78	3	0	3	27.2	4158	29	58.4	11.6497	58.6819	4.40903	57.1685	3.5677	31.1	12.34	21	-8.3	10.3	-16	3.11	395	3.94
154	78	3	0	4	25.4	693	28	62.6689	4.93371	61.8654	4.78135	59.322	4.76788	26	16.6	16	-7	11.1	-11	4.4	295	9.2
155	70	2	1	5	26.6	297	29	62.7341	1.85577	66.1017	2.93351	63.6129	2.93447	22.4	23	9	-11.3	14.2	-2	1.7	245	7
156	76	3	0	1	27	924	29	59.4203	1.76674	59.3949	8.66253	58.9178	1.27007	28.9	13.2	15	16.4	8.2	-24	19	405	2.7
157	72	2	0	1	24	1386	29	60.2673	7.0179	59.6745	2.36986	57.515	0.851778	27.6	14.5	17	7	9.8	-18	55	410	4.65
158	82	4	0	1	24.9	1386	27	65.4914	11.2206	62.2291	2.5329	61.3672	2.92518	30.6	11.7	26	14.9	11.87	-24	18.2	313	3.8
159	86	4	0	0	27.5	231	22	65.6307	9.24811	62.1359	3.37904	61.9601	3.90025	25.7	15.9	13	19.2	10.5	-40	4.1	245	7.1
160	77	3	0	0	25.6	240	25	59.0865	9.34681	60.0765	1.71481	58.3333	1.30937	33.9	15.48	17	0.1	10.84	-19	3.568	287	3.49
161	77	3	0	4	28.2	0	30	60.3828	5.34291	59.6708	5.36544	57.4818	4.40105	37.5	10.13	22	-0.8	6.4	-6	4.32	430	2.16
162	80	4	0	2	23.4	66	27	62.6321	14.6688	57.8711	3.52438	56.0859	3.86033	46.9	19.1	18	18.6	11.1	7	3.4	380	4.3
163	82	4	0	1	22.4	198	28	60.4839	5.7078	59.2871	3.46585	56.6265	2.49742	38.1	12.47	19	5.1	10	-13	7	415	3.18
164	83	4	0	1	25.2	0	25	57.1839	3.13917	57.5652	6.444	57.2152	5.31572	37.1	16.4	23	10.4	9.8	-42	2	340	2.1
165	72	2	0	1	25.6	297	30	59.9404	8.46474	59.5303	4.77572	55.1122	5.23405	23.8	14.2	23	-8.2	23.8	-27	10	190	20
166	77	3	0	2	19.1	693	22	58.3893	5.26209	56.167	1.33228	55.7927	3.87201	24.2	10	18	14.9	8.7	-7	6	425	2.3
167	74	2	0	1	20.6	6930	30	56.9282	8.80741	56.2025	1.98924	54.7988	1.49	34	8.58	22	10.3	6.66	-11	6.6	410	3.47
168	88	4	0	0	22.1	693	30	60.5442	4.78708	61.2872	11.0589	57.9576	6.76822	27.2	14.8	18	3	17.1	-23	3.7	175	7.48
169	82	4	0	1	25.3	5544	28	62.2287	10.1591	60.3467	3.63433	59.6953	3.78388	22.3	10.5	18	-2.4	18	-40	2.5	200	8.3
170	82	4	0	1	27.9	0	26	59.5339	10.3012	60.2182	8.84351	59.6491	6.90807	22.4	15	21	-4	20	-14	1	100	8
171	85	4	0	0	25.1	198	21	64.5296	12.1989	61.3039	2.87633	61.6062	6.59349	29.7	12.64	17	14.8	13.7	-39	0.5	90	6
172	78	3	0	1	23.9	924	28	61.1264	9.77106	57.5569	6.82698	54.7009	2.2389	34.9	10.5	24	17.6	6.3	-24	7.22	412	2.74
173	71	2	0	1	26.9	990	29	59.8832	4.5901	58.6111	6.49467	55.5556	1.92096	47.3	17	30	18.5	11	-24	3	320	1
174	71	2	1	1	29	0	30	59.733	3.18584	59.9291	1.30488	56.8889	1.7223	17.2	18	28	28	9	1	14	380	3.8
175	73	2	0	3	23.6	2772	27	60.1299	4.53618	58.8898	2.37732	56.6194	1.86032	39.9	5.09	37	24.7	5.65	-35.3	23.07	600	1.56
176	75	3	0	4	24.9	3096	27	58.3195	4.4498	56.9199	2.31378	55.0073	2.82108	35.5	8.56	29	13	6.41	-45	4.45	524.7	3.56
177	75	3	1	1	34.7	297	27	61.7453	5.70213	61.4757	3.91325	61.3974	2.41313	26.7	8.06	13	30	7.84	11.5	4.53	485	4.35
178	74	2	1	3	25.6	0	30	63.2252	9.70293	61.3516	3.3013	61.6388	3.75299	26.7	6.31	34	30	6.25	1	17	440	2.13
179	69	1	1	2	26.9	1173	30	60.4136	3.44078	59.1572	1.69041	56.326	1.64578	21.1	8.87	36	31	7.53	-10	60	480	3.5
180	68	1	1	3	25.2	1980	28	60.8871	2.45339	58.3898	2.59172	57.3427	2.57068	24.2	8.84	27	30	5.89	-8.7	8.6	588	3.35
181	69	1	1	2	21.4	2772	27	60.461	5.23577	59.1571	3.4432	57.0346	1.45789	25.8	6.19	28	30	5.99	-4	12.8	480	2.14
182	67	1	1	1	23.4	2026	26	61.0979	2.14786	60.7192	2.08534	58.8427	2.83196	22.3	4.72	34	30	5.56	5	28	585	1.47
183	67	1	1	2	26.8	990	28	60.1267	3.58011	58.6957	2.97466	57.7368	2.32174	24.1	5.85	26	30	6.81	-13	139.73	498.4	3.15
184	71	2	0	1	19.3	1173	30	61.5873	6.12707	59.7288	2.71377	58.2956	2.91257	29.4	6.05	28	-6	6.44	0	23.28	691	2.91
185	68	1	0	4	24.8	1173	25	57.5514	2.88142	56.8725	1.20427	54.0466	4.69447	44.9	6.48	42	17	6.54	-17	60	586.7	3.28
186	70	2	1	3	22.4	990	29	58.7826	4.63777	55.9742	1.84085	54.3507	2.39003	25.8	7.03	25	19	6.03	-3	11.25	496.3	1.97
187	75	3	1	3	35.1	1590	27	61.0149	6.85701	58.1633	3.18878	56.3195	3.27879	23.3	5.84	30	16	7.14	-20	4.98	494.6	3.34
188	76	3	1	1	23.8	2772	22	59.3385	4.30058	57.2332	3.71148	55.2008	1.20161	20.7	8.75	31	31	7.04	-5.3	14	538	4.28
189	68	1	1	3	26.3	693	29	59.3484	2.23544	57.8996	2.79415	56.3549	2.46988	34	10	41	13	6	-10	40	565.2	2
190	66	1	1	1	29.6	6138	26	59.7544	4.23801	58.0366	2.92867	56.6185	2.05816	17.1	6.02	32	19	7.97	-5	5.21	527	3.78
191	68	1	1	1	20.1	1155	27	58.807	3.04658	59.5331	2.51961	56.8235	1.50818	23.2	7.53	33	21	6.94	2	31	552.62	2.1
192	66	1	1	3	29.3	1908	30	60.4152	5.6883	58.5918	2.0834	57.5074	1.77334	19.5	8.18	34	11.2	6	-17	60	502	2.34
193	69	1	0	4	26.9	1508	29	59.6063	2.43045	56.7686	3.29548	54.7619	3.12973	34.3	8.41	29	16	6.25	-8	60	496.6	2.44
194	72	2	1	3	25.3	1293	27	59.1153	4.19468	57.6302	4.376	54.9407	4.49885	23	6.5	22	29.4	5.81	-1.5	2.04	558.96	2.66
195	72	2	1	2	20.2	3825	28	57.91	5.00984	56.513	1.17371	55.4299	3.51687	15.5	7.97	32	31	6.09	0	30.12	520	2.28
196	72	2	1	2	25.1	2484	21	59.6741	5.17511	58.0727	2.6732	56.6667	3.29682	24.8	7.25	24	31	6.38	-15	45.53	559.61	2.28
197	68	1	1	2	22.9	693	28	59.1642	5.11002	57.8851	2.08033	56.4767	2.27439	20.8	8.35	28	26	7.79	-14.3	35.38	446	1.88
198	70	2	0	2	23.9	396	26	57.9564	2.7607	55.7377	1.4649	54.6468	1.92893	28.2	7.09	27	21	7.44	-7	36	560	2.4
199	71	2	1	2	27.9	318	23	56.305	5.19634	56.8799	3.64136	54.5665	2.13556	17.6	9.68	26	17.6	8.64	-6	22.83	453.5	5.74
200	72	2	1	3	24.4	396	26	57.022	1.95293	55.4788	3.20411	53.9557	2.75152	17.9	7.04	26	30	8.32	-2	1.5	438	4
201	70	2	1	3	21.3	720	27	58.0866	4.81884	56.7965	1.99924	56.0304	1.38246	18.6	8.06	24	26.7	6.16	4	7.81	480	2.62
202	73	2	1	1	22.5	693	29	57.3343	5.46008	56.4174	1.67218	54.4489	1.21472	24.4	9.54	31	30	7.66	1.5	9.35	486.5	3.06
203	65	1	1	2	25.1	1484	28	59.4919	2.60943	57.5594	3.87878	54.3329	2.42395	19.5	9	31	19	7	4	60	491.8	2
204	67	1	1	2	27.3	1170	27	60.497	5.75103	57.3558	4.06794	56.438	4.30029	30.6	9.54	21	30	7	-21	11.5	486.8	2.89
205	65	1	1	2	23.8	1173	27	61.8318	5.69222	59.2161	2.50895	57.9771	2.23036	27.7	7.81	30	25	6.84	-14	14.16	546	3.46
206	74	2	1	1	20.9	702	19	58.1269	4.21406	57.1138	1.71552	55.1454	2.01903	20.5	8.93	27	23	8.97	-25	4.18	440	3.72
207	73	2	1	1	25	5904	27	60.6141	2.65862	58.9476	2.27236	58.4224	2.61098	27.4	7.5	29	24	6.31	-20	60	508	3.07
208	67	1	1	3	22.8	2376	29	59.5306	1.81974	58.676	2.41018	57.4115	2.17239	27.1	9.28	23	17	8.75	2	16.06	467.1	4.09
209	65	1	1	4	25.2	231	30	59.4553	4.64904	57.384	1.19354	55.0667	2.21259	23.3	8.24	19	25.6	7.23	-13	60	463.1	2.79
210	80	4	1	1	27.3	480	27	57.9885	5.36813	60.7527	4.98924	57.729	2.41941	16	3.91	21	18	9.66	-1	12.62	380.5	8.66
211	75	3	1	2	21.9	2772	28	61.1356	6.95699	57.9798	2.06796	57.9611	2.24116	26.7	4.36	36	30	5.1	-7	1.15	560	2.02
212	74	2	0	4	26.3	2666	30	60.737	4.11281	58.7432	3.10793	57.6832	2.60041	33.1	6.94	35	14.5	7.04	-30	21.48	680.3	1.86
213	75	3	0	2	25.9	3172	26	59.466	4.04214	57.3262	4.09097	54.8995	2.72279	32.8	11	29	-5	7.75	-5	11.28	406.8	3.31
214	65	1	1	3	19.1	8664	29	59.0711	2.1679	57.4074	1.83617	56.2733	1.52292	24.2	3.81	27	26	5.84	-7	2.16	650	2.44
215	69	1	1	1	20	693	30	59.2748	2.13396	57.9365	2.22002	56.3006	2.43319	22	9.41	23	10.2	6.78	2	23.82	539.4	2.41
216	70	2	1	1	27.2	792	28	59.9708	3.45368	57.6693	2.58491	55.8036	1.88124	19.8	5.92	31	30	6.7	3.5	61	484	4.74
217	72	2	0	3	24.3	594	27	57.9248	3.79786	57.6174	1.82809	55.6927	2.94365	37.1	5.47	37	20	5.31	0	60	598	2.9
218	68	1	1	2	27.1	0	27	59.8684	3.37808	59.0361	2.95345	56.962	2.48271	25	8.1	28	30	6.06	-10	2.54	486.8	2.44
219	70	2	0	3	22.3	2772	27	59.0756	2.31889	56.5891	1.28717	54.4041	2.05499	29.1	6.91	40	15.5	6.56	-35	5.81	600	2.88
220	77	3	0	3	23.4	1386	29	59.5218	4.67056	57.4053	2.613	56.6496	2.919	29	7.13	37	3	7.34	2.8	2.78	582	2.72
221	77	3	0	3	24.8	792	27	59.6579	3.97014	57.5697	3.45251	55.817	6.00498	32.5	9.9	17	7	8.76	-40	3.01	336.35	2.65
222	66	1	1	3	21.2	4758	29	58.7899	4.13115	57.225	2.137	56.0569	2.01206	23.5	6.78	40	25.5	5.86	3.5	18.37	608	1.52
223	66	1	1	1	23.3	1524	28	61.5385	8.11833	59.2965	3.43966	57.0634	2.86173	26.4	7.54	34	31	6.25	0.5	81	590	2.32
224	69	1	1	3	26.6	1124	30	62.7626	4.57119	60.1142	2.35834	58.0128	2.69509	19.7	6.59	47	21	6.75	-27.5	60	467.2	3.13
225	76	3	0	3	28.1	3210	28	61.0169	11.0864	58.6546	3.34091	57.9058	2.50821	27.1	6.2	30	6.2	6.26	-1	20.08	566	2.64
226	83	4	0	3	20.5	2772	24	60.5902	7.04899	60	3.70583	58.9876	3.40156	30.9	8.78	22	19	6.72	-20	3.57	474	4.38
227	75	3	1	2	27.1	2772	29	61.9678	7.03268	60.6037	2.56156	59.0264	2.76656	19.8	9.19	33	30	8.37	-15.2	50.94	460	3.84
228	68	1	0	3	26.6	1155	29	59.9826	2.98036	59.0412	2.93304	57.8147	2.38918	40.5	7.2	31	30	6.25	-2	21.75	586	1.85
229	72	2	0	2	22	693	30	59.9308	4.36387	56.4841	4.17286	54.917	1.20436	35.1	5.03	45	15	6.22	0	60	461.2	2.5
230	77	3	1	3	27.8	954	28	62.4455	6.95422	61.779	2.9251	60.8492	2.09107	20.3	3.9	55	29	6.34	-3	31.31	504.6	3.58
231	77	3	1	2	22.6	2772	25	62.8736	5.26946	61.1189	4.32403	60.999	3.29169	19.1	6.8	28	28	8.34	-17	9.94	402	11.19
232	75	3	1	3	32.7	528	29	61.7978	7.62131	59.1389	5.79872	56.7436	5.05713	21.1	8.87	30	16	10.53	-15	0.66	362	16.03
233	65	1	1	2	36.9	1188	26	60.3142	2.97061	58.5212	2.0449	56.6327	2.52822	18.5	10.97	33	25	7.94	-2	9.91	404	3.47
234	67	1	1	1	35.8	2079	29	60.944	4.92534	59.7084	2.22197	58.6876	2.14202	12.9	10.1	14	15	9.33	-27	3.12	420	4.66
235	65	1	1	2	19.9	693	28	62.0854	4.24013	59.3935	2.34908	57.8022	1.93401	29.4	4.84	40	30	4.9	6.5	60	636	1.79
236	81	4	0	4	20.9	1460	29	62.2524	6.95058	58.3851	2.75909	56.7666	3.25843	29.4	5.78	33	19	6.06	-18	18.82	574	2.21
237	78	3	1	4	16.7	0	24	57.9614	5.05957	57.977	3.63851	54.7253	4.21999	16.9	6.5	24	30	6.17	-8	5.34	534	3.84
238	69	1	1	3	22.2	2892	30	57.8322	6.14035	56.1523	1.76983	55.2897	2.10871	22.2	7.09	22	-30	9.37	3	6.02	474	10
239	65	1	1	2	26	1386	30	57.8866	2.59127	56.3319	3.24097	54.8063	1.76659	22.4	9.21	22	-2	7.28	-13.2	32.34	538	3
240	69	1	1	3	23	1386	28	57.6435	4.25286	56.6667	4.07541	55.237	3.51884	25.2	10.93	23	18	7.9	-10	27.07	451	4.15
241	69	1	1	1	27.4	2772	27	58.2803	5.07839	55.8884	2.85336	54.7908	1.98884	29.4	10.81	35	31	6.84	-7	10.59	552.9	4.59
242	75	3	1	3	22.6	1386	28	62.4434	18.8954	60.1043	8.96575	60.373	7.82966	15.3	11.13	23	9	9.94	-13.5	18.31	460	5.02
243	75	3	1	3	24.8	1095	26	62.4276	3.80008	61.4868	4.64148	60.7155	1.92224	20	5	34	29	6.28	-25	5.58	496	6.94
244	75	3	1	2	24.9	1790	27	60.623	5.71813	60.2115	2.32298	58.4328	2.23231	26.5	6.88	27	28.3	6.4	4	56.42	554.8	2.9
245	75	3	1	3	25.6	2932	29	59.6591	3.01547	58.5622	2.70584	57.3435	2.2796	26.5	6.94	28	28.2	6.8	-4.5	24.61	496	2.63
246	65	1	1	0	24.9	693	26	61.0434	3.54764	59.1253	3.03034	57.4332	2.59554	21.1	5.35	32	22	7.22	-9	26.65	532	2.53
247	66	1	1	2	25.2	1355	25	59.7789	4.04608	58.7041	2.42385	57.5574	2.60609	20.5	9.72	20	27.1	6.74	-7	60	574	2.87
248	67	1	1	1	21.7	1708.5	26	59.6529	3.91347	58.2661	2.77657	57.0186	1.22065	24.2	5.94	46	21	5.53	-7.2	45.72	538	2.41
249	65	1	1	1	35.3	1548	28	57.6393	3.26288	57.5517	1.78709	55.704	3.14125	27.9	7.25	29	25	7.18	-10	9.78	446.2	5.19
250	70	2	1	1	21.3	1188	30	58.629	5.00043	56.2734	2.75014	55.3114	2.00863	22.1	6.32	32	29	6.93	-7	9.06	526.72	3.56
251	72	2	1	3	25.8	792	25	58.636	3.44601	56.4797	1.41644	54.7529	3.33444	22.1	7.72	27	28	6.96	-6	10.35	526.5	2.41
252	78	3	1	1	26.4	924	28	58.3668	6.30804	56.4238	0.767407	54.3974	1.61883	21	5.59	28	25	7.56	4	2.18	520	3.5
253	72	2	0	3	28	495	24	57.6923	4.82543	57.783	4.71454	56.1674	6.41938	30.8	8.57	23	17	8.32	-50	42	486	5.53
254	72	2	0	3	25.3	1194	28	59.2199	5.08326	56.407	3.36802	55.7644	2.36172	44.4	6.22	37	16	5.75	-9	17.06	569.2	3
255	71	2	1	3	28.8	792	28	62.3246	4.22899	60.5096	3.4064	57.1812	1.94749	26.4	5	43	31	7.72	-5	2.47	420	3.41
256	75	3	1	3	24.8	693	25	56.6784	2.97856	56.799	2.88826	53.6752	2.09575	21.8	5.18	34	22	6.21	-30	21	578	3.13
257	72	2	1	2	20.2	2879	25	59.0759	2.8526	55.1862	2.47091	55.4324	1.97628	27.1	12.56	23	20.2	6.94	-8.8	60	530	2.48
258	73	2	1	3	24.4	1155	29	59.2656	4.21492	56.6125	3.41073	56.6897	1.51174	23	7.5	32	21	6.59	-29	2.22	538	2.59
259	71	2	1	1	26.4	813	27	58.2176	2.73921	57.047	2.61311	55.4734	2.45812	24.1	11.59	23	30	7.81	-4	5.13	522	3.43
260	72	2	1	3	22.9	165	29	57.6067	6.7197	56.0686	3.26297	54.7421	1.94951	26.4	6.69	30	28	6.28	-2	9.31	454	3.37
261	72	2	1	2	22.8	732	29	59.8968	4.23345	58.7537	2.12276	56.9948	2.48128	25	9.1	22	27.3	6.25	1	18.22	474	1.42
262	68	1	1	1	27.2	693	29	59.5778	2.57848	55.0667	2.55817	57.5294	1.61135	22.6	6.22	45	31	7.68	-35	18.62	480	3.22
263	75	3	1	2	28	2376	28	59.2315	4.62541	57.6806	2.5844	55.8504	2.81359	18	9.5	31	16.4	6.66	-19	10.15	508.5	4.72
264	72	2	0	3	25.7	693	29	59.2233	4.8052	57.1429	2.90202	56.0664	3.14502	36.3	7.46	31	14.2	6.38	-31	60	600	1.68
265	75	3	1	1	20.9	693	27	56.8398	4.81951	56.9903	2.83487	54.3011	1.6112	23.2	15.41	26	23.5	7.21	0	5.43	484	3
266	69	1	1	1	28.2	1190	25	59.0585	2.98484	56.9853	1.36983	56.4202	2.4968	25.6	8.91	30	23.2	6.49	-16.8	60	548.86	2.03
267	65	1	1	2	19.5	1485	29	58.2215	2.58461	55.8997	3.89251	52.7597	1.31919	18.4	6.86	27	22.4	6	3	60	528	1.05
268	85	4	1	1	20.7	0	21	57.9251	3.71877	56.9024	5.47411	56.0538	3.95459	23.5	11.81	17	25	10.88	-37	1.84	384	5.75
269	81	4	1	3	25.5	924	29	63.4675	6.114	60.3728	6.13588	57.9304	2.78886	16.5	10.42	20	19	9.53	27.3	1	120	8
270	78	3	1	2	27.8	876	29	63.1304	6.00725	57.3003	1.50505	56.541	1.36432	20.6	13.75	21	10	6.5	-6	5.72	448	3.94
271	79	3	1	2	26.9	396	27	58.7665	3.25287	57.4279	3.19096	55.6509	2.53132	24.1	6.75	26	16	6.91	6	6.19	458.8	4.16
272	71	2	1	2	23.7	1533	27	59.5087	3.93741	56.351	0.737698	56.2244	1.52425	22.7	13.06	24	6.5	6.69	1	60	488.5	5.47
273	65	1	1	3	22.9	1644	30	58.8443	4.72144	56.7755	2.5157	55.7945	1.01551	24.5	4.88	26	25	6.13	-6	29.88	454	2.22
274	66	1	0	1	27.9	693	28	58.7688	4.82773	57.0975	1.92635	54.5283	1.95715	46.4	7.36	31	1.3	6.55	-20	60	514	2.3
275	74	2	1	1	27.8	1533	30	59.7345	3.53146	56.1753	1.0672	55.1966	2.11227	20.5	7.99	23	31	6.91	2	24.05	527.78	3.2
276	76	3	1	2	24.3	1173	28	57.6631	4.34056	58.3065	6.57285	56.129	4.20104	20.5	10.39	20	22.3	7.4	-28.5	13.23	438	4.1
277	75	3	1	3	26.1	693	29	62.0539	3.18642	61.6576	2.12837	58.4599	2.47298	19.1	15.65	24	31	9.13	-9.3	7.43	346.43	4.96
278	71	2	0	2	25.9	2772	30	57.7885	6.00067	57.095	2.22191	54.1667	1.39551	40.2	7.09	36	13.5	5.97	-24.5	10.22	469.6	2.21
279	66	1	1	2	25.5	1946	30	59.175	4.52184	59.1592	4.10232	55.5556	1.01988	26.2	11.65	21	14.8	7.13	-8.2	23.13	502.47	2.62
280	78	3	1	1	26.2	4158	25	57.9749	2.73411	56.5934	3.55607	55.3571	1.13536	23.4	5.72	31	19	7.28	15	32	550	1.2
281	69	1	1	2	21.2	792	26	57.808	4.59694	55.6561	2.07471	55.0191	1.80628	21.9	15	26	21	8.47	-3	22.78	481.5	3.37
282	70	2	1	1	26.2	2079	27	59.0731	4.15231	58.2243	1.32488	57.7283	1.08872	18.6	9.35	22	31	6.31	-17	3.41	496	5.25
283	77	3	1	3	28.6	594	29	60.4372	3.8291	57.6165	3.33967	57.4642	2.33641	23.9	8.84	20	31	11	-28	9.5	300	4.65
284	75	3	1	1	30.8	495	26	60.4802	4.83629	59.4621	1.58656	56.3682	1.87003	22.9	7.32	24	28	7.1	-6.7	6.7	441.72	4.17
285	75	3	1	2	19.1	1053	27	61.331	12.9153	54.5455	1.72847	53.6116	0.842728	20.9	9.97	28	-2	6.84	2	15.25	544.2	2.96
286	76	3	1	1	28.4	693	24	61.9302	7.88549	58.3545	3.4556	57.7068	1.14943	20.9	7.11	32	28	10	-27	2.57	314	3.1
287	74	2	1	3	29.5	744	26	55.0186	2.70945	55.6962	2.83879	55.8187	1.75533	16.1	12.88	15	3.5	9.63	-33	1.91	314.8	4.78
288	66	1	1	2	20.7	924	29	60.5209	3.52919	55.8685	2.14199	54.9716	1.26611	17.6	11.41	15	22	7.81	-3	1.54	458	2.77
289	66	1	1	4	26.6	924	28	58.9195	1.33351	55.8011	1.79208	54.3478	1.34026	32.6	7.07	28	31	6.5	-2	17.56	576	2.19
290	65	1	1	2	21.6	924	28	58.3333	3.88492	55.6818	2.44892	53.92	2.51354	20.5	10.79	20	27.8	6.36	-17.7	12.25	541.53	2.09
291	71	2	1	2	24.4	855	30	57.5879	4.44191	57.2351	1.94112	56.1379	2.87756	22.3	5.28	33	29	7.37	-15	1.26	488	1.35
292	75	3	1	4	25	5544	29	57.7039	2.82996	55.9343	1.24432	53.9267	1.18476	23.9	6.87	35	1	6.15	13.5	34.68	542	2.75
293	65	1	1	1	28	3465	26	60.9298	10.7557	59.6117	6.42894	56.2203	1.55069	13.9	10.1	18	14.2	13.57	-33.2	1.74	420	10.79
294	76	3	1	3	25.7	1173	28	60.5156	4.53668	57.6636	2.20052	56.2217	2.99724	14.4	8.88	29	20	8.69	-17.5	2.19	482	4.97
295	74	2	1	3	26.8	462	23	59.5683	5.97465	58.4378	2.77406	57.3546	1.3617	20.8	11.19	24	22	9.13	-10	3.95	494	2.59
296	72	2	1	1	26.1	798	28	58.5987	4.46307	56.1446	2.6658	53.8333	3.46756	20	8.59	30	29	7.6	-11	5.25	586	2.88
297	73	2	1	1	24.8	2079	24	59.9298	2.95696	59.1987	1.88078	55.5172	2.0799	21.8	6.14	36	27.3	8.31	-12	1.2	408	5.17
298	67	1	1	3	25.4	1386	28	58.9228	3.22456	56.2162	3.72917	54.9858	3.11699	20	13.41	17	24	8.72	-11	9.5	500	2.81
299	69	1	1	2	26.3	148.5	29	62.1939	11.372	59.6209	6.43818	58.6017	6.36876	20.8	10.25	20	30	9	-3	4.31	388	3.4
300	75	3	1	2	26	462	27	59.5774	5.74194	58.3099	3.29429	57.4468	1.16055	17.9	20.31	14	15	8.66	2	6.87	355.7	6.32
301	75	3	1	1	23.5	693	23	60.5169	2.6619	57.8442	3.23714	56.821	1.70395	15.5	6.97	21	-0.5	8.63	-21	6.47	458.3	4.46
302	69	1	0	2	28.1	1155	29	57.9926	3.04142	56.3961	1.17278	54.8443	1.87841	39	5.06	25	15	6.6	-27	7.35	598	2.19
303	72	2	1	3	25.2	1095	27	60.1182	4.59744	58.6414	8.69693	56.9682	3.18107	24.2	5.78	34	31	7.68	-15	4.91	500	2.72
304	72	2	1	1	25.7	4585	28	60.134	3.99109	57.483	3.06839	56.3235	2.07001	21.4	9.18	28	28.2	6.89	7	1.98	484.5	1.98
305	74	2	1	2	22.9	2226	20	59.799	4.28168	57.7402	2.55818	54.3962	2.31101	24.7	9.66	23	15.5	9.82	-19	5.53	504.7	5.53
306	66	1	1	1	26	2044	27	60.5978	1.72283	59.1138	2.39826	56.6832	2.55578	22.4	6.08	23	16	8.62	-11	45.06	436	6.25
307	79	3	1	3	28.2	198	25	60.5303	2.84172	58.1818	2.20103	56.6802	1.85973	17	8.13	16	19.2	8.32	-10	5.82	463.14	3.63
308	77	3	1	3	22.6	198	27	57.6316	3.47466	56.0834	4.50918	54.1724	1.84596	19.2	6.83	32	20.8	7.69	-15	6.6	518.8	1.66
309	67	1	1	2	30.1	6930	25	60.9367	3.95066	57.5788	1.3894	56.2592	0.769652	23.6	12.31	20	25	8.29	-13	18.54	500	18.54
310	65	1	1	3	25	1155	27	58.2108	1.19565	57.0487	2.22371	54.6512	1.82979	30.3	5.63	28	31	6.44	4	55.94	542	1.72
311	71	2	1	3	22.3	693	29	58.3856	4.79879	57.868	3.25845	55.1389	1.55426	19.8	8.4	23	26.4	7.15	-2	22.68	476	3.94
312	69	1	1	2	27.1	1120	25	59.044	2.62381	57.1429	1.9488	56.5773	1.82123	24.7	8.5	29	29	7.72	-26.5	9.41	402	4.1
313	66	1	1	1	26.8	1152	24	59.9038	5.7589	56.928	1.36067	55.4967	1.92029	24.5	6.24	28	31	6.14	-13	5.16	532	6.24
314	74	2	1	1	26.4	2079	25	57.8397	3.01454	55.8594	8.62917	54.1667	2.064	19.5	7.69	33	30	8.56	-50	1.59	522	3.13
315	69	1	1	3	30.4	2079	26	59.1084	3.34149	58.1333	1.69868	56.2074	2.75337	22.7	9.62	21	26	8.85	-4.3	27.78	448.32	3.63
316	66	1	1	2	26.9	1386	23	57.8778	3.09082	56.4162	1.11404	55.4496	1.08116	21.5	5.39	30	30	6.86	-12	60	548	2.27
317	69	1	1	3	23.9	1782	27	58.5149	2.98454	57.3021	2.08841	55.5932	1.14924	26.5	6.17	28	25.5	6.7	-4.8	12.88	555.8	2.07
318	69	1	1	3	24.5	2079	29	59.0361	3.63981	57.0787	3.41634	55.2356	1.99129	26.4	12.53	20	14	6.53	4	13.6	504	4.63
319	73	2	0	3	19.9	3051	29	58.2788	5.589	55.9585	7.62458	54.2461	1.26682	37.7	7.42	34	9	5.52	-42.5	60	626	1.94
320	71	2	1	3	22.5	132	28	61.3529	10.3276	57.8588	1.22211	56.9211	1.75682	24.4	5.5	23	31	6.91	1.5	1.63	476	2.34
321	74	2	1	4	30.1	231	26	62.0035	2.71775	61.2278	1.29435	60.2241	2.13287	22.3	7.38	24	31	8.44	-17	26.53	352	3.37
322	68	1	1	3	23.9	0	29	58.9076	3.26087	58.3686	3.20806	55.3897	1.85991	23.5	7.17	31	31	6.21	3	31.54	544.5	2.59
323	79	3	1	4	24.3	594	25	60.6426	3.90138	58.4711	1.74411	55.0147	1.55777	22.9	8.59	29	2	7.63	-45	4.49	544	2.75
324	73	2	1	1	22.9	1386	27	56.1837	7.26047	56.866	3.20525	54.9941	2.09968	26	8.19	28	7	6.9	-27	4.78	508.3	4.66
325	68	1	1	3	24.6	5544	28	58.0527	4.84181	56.6486	1.61734	55.0258	0.903031	21.1	6.72	39	16.2	6.1	4.5	20.81	570.8	2
326	72	2	0	1	26.9	396	28	60.0965	3.69306	57.9909	2.07653	54.7222	1.51529	31.8	7.26	27	28	5.88	-21.5	5.26	508.9	1.46
327	74	2	0	3	26.9	1413	27	57.91	3.15541	57.9982	4.90412	56.7208	1.74486	23.9	10.1	20	28	10.16	-27	6.43	404	5.23
328	76	3	1	1	20.8	2079	27	59.6296	4.616	55.7998	1.40807	53.4954	1.3218	18.6	8.07	28	31	6.5	-2.5	23.14	525.9	1.51
329	77	3	1	2	30.2	462	26	59.7122	5.22741	58.5608	1.9636	57.1429	2.24997	21.2	6.04	29	24.7	9.18	-24.5	20.55	336.26	7.57
330	73	2	1	2	23.5	1386	27	58.663	3.43283	57.0022	3.6467	54.4413	2.42996	20.6	12.1	30	27	7.09	1	60	358	3.59
331	71	2	1	3	21.2	594	28	61.9841	4.70701	56.9414	2.61795	54.6774	2.15446	15.9	6.16	25	19	6.44	-7	25.53	421.1	2.16
332	72	2	1	1	26.5	1386	25	58.4746	5.51504	57.5676	2.15364	55.3398	2.77558	17.6	9.94	29	20.3	9.56	-4	5.24	444	4.29
333	74	2	1	2	21.1	2772	28	55.898	2.68167	53.6932	1.23181	56.9828	5.79122	31	7.28	39	27	5.75	1	60	563.6	2.41
334	73	2	1	3	26.3	1095	27	59.9677	3.50189	58.2016	3.35042	55.5385	0.891094	25.2	12.78	20	-3	6.97	-8	14.94	497.5	3.69
335	81	4	0	2	22.5	2079	30	58.2016	4.29009	57.383	1.68726	55.3398	1.1545	40.2	7.16	33	5.5	6.36	-14	4.88	560	2.16
336	71	2	1	1	26.5	1386	22	63.121	3.77133	60.9583	2.08159	58.231	1.87134	21.1	8.97	22	31	7.41	3	10.06	492	2.65
337	71	2	1	1	27.2	1392	27	59.6094	2.88562	58.0972	2.20424	56.4232	3.2118	25.8	9.75	27	16	6.94	1	6.91	456	5.66
338	67	1	1	1	21.8	1293	28	57.4388	6.12948	56.0096	3.23552	53.6705	2.36368	27.1	6.35	27	31	6.25	-3	9.83	454	2.22
339	76	3	1	3	21.5	792	27	57.8322	4.15893	57.0363	4.43998	54.7529	0.860959	15.5	8.31	21	23.2	8.56	-12.7	8.96	424.5	4.44
340	76	3	1	1	26.5	1110	30	59.6591	2.17637	58.9404	3.55088	58.0082	1.76647	13.9	11.28	19	22.2	11.44	3	18.88	388.7	7.03
341	68	1	1	3	23.1	1386	29	57.5283	4.78582	56.4835	2.27713	54.6985	1.51595	26.7	6.91	43	25.5	6.03	-9.5	60	557.5	2.19
342	65	1	1	3	26	2940	26	59.5677	4.28403	56.1753	1.38958	53.3217	0.92814	30.6	5.66	26	27	6.26	1	12.13	540	2.34
343	65	1	1	2	31	2772	27	56.6077	3.44476	55.6497	3.45069	52.9081	0.853934	29.7	5.06	37	31	5.66	-3	20.34	600	2.65
344	71	2	0	3	26.4	297	25	59.3133	1.91036	57.6008	0.983667	56.3272	0.621192	43.9	10.4	26	7.3	7.66	-19.8	15.9	467.64	3.29
345	69	1	1	3	25.7	1293	27	61.8182	2.74951	58.4615	1.87388	56.0455	2.63893	22.4	8.52	40	13.2	7.2	1.5	14.65	452	2.65
346	69	1	1	3	28.4	33	25	59.3325	9.99486	57.6349	1.78781	55.8511	1.26604	18.2	10.41	16	25	7.03	-15	2.6	438	2.78
347	72	2	0	3	21.7	4158	28	58.5455	9.35939	57.1605	5.63081	54.4444	2.99939	31.3	6.98	27	5	7.8	-42	15.54	618.5	2.99
348	72	2	0	3	21.5	3096	28	59.3103	4.0745	57.8488	3.04898	55.0077	2.38021	40.6	5.12	32	31	6.89	-8	11.38	500	1.59
349	69	1	1	1	22.2	1386	28	61.8893	3.84638	58.0033	1.55164	55.8935	0.591661	25.8	5.88	32	20.6	5.99	-15	60	458	3.47
350	79	3	1	1	27.3	720	27	59.7444	8.9995	58.5774	3.66148	57.9882	2.28788	10.9	13.65	20	25.5	9.14	-17.4	14.52	406.5	6.96
351	72	2	1	2	27.8	1386	25	60.4759	5.26772	58.3916	2.63086	57.2198	1.42695	26.5	6.75	27	20	7.21	1	37.6	518	2.65
352	74	2	1	3	22.7	954	28	62.3881	4.78425	59.5813	2.48937	57.4581	1.24578	24.2	9.63	29	17	6.5	-13	8.18	514	3.13
353	74	2	1	3	25.4	992	23	59.1918	2.00602	56.8254	2.87371	55.985	2.84844	17.4	12.34	21	26.4	7.61	1	4.08	460	2.98
354	74	2	1	3	22.9	1668	25	58.7644	2.74129	57.42	1.3032	56.3707	2.6237	26.4	8.89	30	24.4	6.65	0	8.06	539.56	2.2
355	74	2	1	3	24.8	1533	29	59.863	2.06004	57.924	3.38737	56.3776	1.93286	20.5	7.06	25	31	7.32	-8	5.06	484	2.53
356	70	2	1	3	28.9	4758	30	58.8929	2.82377	55.2381	1.97273	54.232	1.52899	25.6	5.03	42	27	5.38	0	6.82	530	3.4
357	73	2	1	1	26.2	693	28	58.5884	6.13364	56.0588	1.31469	54.2169	2.06209	24.7	5.19	30	31	6.44	-18.5	78.06	546	1.91
358	70	2	1	2	24.6	1965	29	59.5328	4.10312	58.5831	1.57383	55.5708	0.899753	24.1	7.7	26	31	7.36	1.7	60	461.83	2.48
359	69	1	1	1	25.1	2772	24	58.5142	3.45626	56.8314	1.1242	54.0541	1.37899	21.1	6.65	34	30	5.65	-3.5	56.97	582	2.71
360	71	2	1	3	25.9	1386	29	58.5526	2.24533	57.5758	2.83626	54.213	1.90028	26.8	6.2	33	31	5.82	-4.5	60	592.7	2.5
361	77	3	0	4	21.8	2346	26	62.8019	3.26264	62.089	2.67568	58.4992	0.845994	33.4	8.56	30	19.8	7	-32	3.25	462	2.56
362	69	1	1	3	20.7	693	24	61.9593	6.20762	58.8415	1.79142	56.5563	2.78696	21.7	8.28	24	31	7.19	3	10.72	434.4	2.6
363	66	1	1	3	26.8	0	24	58.6076	7.34137	54.7708	3.03629	53.6273	1.96411	23	5.25	34	29	5.78	-3	17.19	524	2.22
364	70	2	0	3	25	4998	27	58.5613	3.39405	56.625	1.51347	55.0473	3.28263	26.1	8.07	28	25	6.63	-17	3.19	540	1.97
365	75	3	0	3	24.6	6384	28	57.4429	3.61872	55.9579	1.84138	53.5211	1.36096	34.5	8.06	22	-5	6.65	-23.5	12.84	511.8	2.06
366	73	2	1	1	28.9	1155	25	61.3605	5.14647	58.6934	1.53339	56.3418	2.28285	24.8	7.87	26	25	7.91	-10	4.81	470	6.66
367	74	2	1	1	25.1	3465	26	56.0289	6.58446	55.1847	1.50676	53.1884	1.98032	17.6	9.9	20	3	7.07	-15.4	4.58	436.5	3.95
368	70	2	1	1	23.8	1386	27	61.2245	2.49492	56.326	1.89202	54.0881	1.84884	26	5.6	32	22.6	6.23	0	22.29	473.52	2.64
369	70	2	0	5	25.7	2772	28	58.3266	5.87159	55.7457	2.19694	54.1109	1.26998	40	5.54	47	14.3	4.74	-16.5	52.48	621.6	1.91
370	79	3	1	1	32.6	6590	26	58.2968	9.68355	57.6687	4.00044	54.7404	2.0093	22.2	9.54	28	27.4	7.04	2.5	14.44	472	4.08
371	73	2	1	1	32	924	21	57.0288	3.1563	55.4846	3.74644	54.6896	2.99764	11.1	12.62	24	14	9.92	-40.3	9.8	396	3.9
372	69	1	1	1	25.1	693	25	55.8242	5.98432	55.2885	5.64765	54.1963	2.24812	20.2	8.1	24	22	7.07	-11	18.44	416.2	3.5
373	76	3	0	2	22.7	1484	27	59.5075	3.36092	58.2769	2.35067	55.54	2.12099	33	6.29	29	13.8	6.81	-17.5	88.09	505	1.85
374	68	1	1	4	24.8	3492	30	60.3634	5.20829	57.1429	2.32172	54.3614	1.82519	19.1	5.14	31	26.5	6.26	3	60	436	2.44
375	68	1	1	1	26.8	1866	28	59.1867	5.02343	56.5072	2.93467	55.1637	3.59711	16.2	7.47	24	12.2	8.37	-25	34.84	463.5	3.59
376	74	2	0	5	23.5	4305	29	59.3152	2.22034	56.5771	1.74929	55.3628	1.15402	35.5	4.61	36	14.2	5.2	-15.2	38.27	642	1.72
377	65	1	1	1	21.7	2346	28	59.1297	2.14596	57.4423	1.91479	54.6647	3.35299	18.3	12.39	16	22.4	7.95	-11.3	25.18	419	2.85
378	66	1	1	2	31.3	2799	25	59.2593	2.52956	57.9934	2.94327	57.4813	2.45071	25.8	12.22	19	16.7	7.97	-7	8.07	467.6	4.19
379	66	1	1	2	24.4	346.5	22	57.3786	3.67419	54.8139	1.26975	53.7293	1.84666	25.8	8.94	25	30.5	7.1	-26	48.05	512	2.44
380	78	3	0	1	24.9	1386	28	59.7842	3.05649	57.4201	2.20933	54.8673	1.35855	36.5	8.66	33	16.7	7.06	-21	2.19	512.3	4.41
381	70	2	1	2	25.2	3039	30	57.4257	2.88442	56.5138	2.26352	53.1205	1.82265	26.5	7.87	34	29.1	6.93	1	4.75	557	3.85
382	82	4	0	5	22.5	5838	26	54.8554	4.93662	53.1818	2.1152	52.0243	0.716396	34	4.93	41	26	5.68	-11.7	3.42	602	1.7
383	65	1	1	3	20.7	4092	30	60.3873	6.61099	58.6085	1.58168	55.9322	3.75383	23.5	8.28	27	31	5.68	6.3	60	565.14	2.08
384	71	2	1	0	26.6	924	24	62.1704	4.18495	61.5717	3.43469	58.9719	1.01743	13.2	12.22	24	31	9.78	1.3	1.54	378	3.19
385	69	1	1	2	22.4	1386	28	57.5306	5.31039	55.3642	1.49772	53.5022	3.42584	21.8	5.75	24	28.5	8.62	-10.5	60	472.8	3.19
386	73	2	0	3	24.1	1095	27	60.2606	6.11975	57.4522	1.727	55.6281	1.58301	36.8	8.57	33	10	6.91	-6	2.06	557.6	3.78
387	73	2	1	3	22.9	693	28	59.5041	3.67941	57.3626	4.18391	55.7559	2.23689	16.2	10.29	24	14.9	7.41	-9	1.74	458	6.28
388	65	1	1	3	21.9	924	28	60.3534	7.56395	58.7967	2.43517	56.1238	3.5003	24.7	8.85	26	17	7.4	2.2	37.86	464	3.8
389	65	1	1	2	32.8	792	26	59.5036	7.4572	58.6957	2.12486	56.0549	1.39256	25.8	9.22	27	25	8.78	2	22.44	480.3	10.69
390	76	3	1	1	27.6	1053	24	58.7947	3.80987	57.0033	2.63143	54.5706	1.43979	20	8.6	29	9.2	7.32	-10.5	9.38	386.5	3.16
391	69	1	1	3	23.8	990	27	56.7669	2.75178	54.3558	2.0846	51.8578	1.50527	24.5	8.5	22	26	6.85	3	60	535.5	2.84
392	67	1	1	3	20.1	2772	29	59.5866	4.51561	58.1931	2.1805	55.303	2.16806	20	7.2	30	30	5.35	6.4	21.48	624	2.14
393	68	1	1	3	24.9	1800	29	59.022	4.54932	57.2275	2.61203	53.8983	0.918211	30.9	6.56	44	28.5	4.81	2	31.82	670	1.63
394	66	1	1	3	23.2	792	28	62.5806	10.4267	56.7568	2.49168	54.023	1.30889	27.9	6.78	32	15.2	6.59	-13.5	5.47	447.4	2.1
395	77	3	0	2	24	3252	29	55.5665	4.06864	54.7486	1.7458	52.6957	2.62849	35.7	4.72	31	27.5	6.25	-15.8	38.59	475.8	2.4
396	75	3	1	2	23.2	2079	25	57.4374	4.60641	54.6577	3.75391	53.323	2.37909	18.6	11.28	28	31	7.5	3	2.74	498	4.17
397	65	1	1	1	23.2	506.5	22	58.2677	5.33589	55.1487	1.93241	53.3813	1.60543	21.7	6.09	21	30.5	6.84	-13.5	39.34	551	1.75
398	72	2	1	1	23.1	2982	25	60.4499	6.07164	59.7531	4.45651	57.1233	1.62281	18.2	8.19	23	27.7	8.03	-2	38.3	550	2.53
399	68	1	1	2	28.4	1277.5	22	60.9607	5.80325	58.3116	2.19545	56.157	3.29897	21.8	10.85	24	29	8.03	-17	5.03	395	3.12
400	69	1	1	2	24.1	924	29	56.9412	5.04117	54.8173	4.94005	53.7464	2.4504	23.6	8.28	23	29	7.62	-11.5	53.13	492.3	2.81
401	68	1	1	1	28.7	4158	23	58.5739	4.31899	57.2905	2.34349	57.0605	1.51769	28	12.5	23	18.8	8.86	-26.5	9.53	442	3.6
402	68	1	1	2	23.2	2079	26	59.5238	7.36899	56.9677	1.60828	54.611	2.03439	25.5	7.58	28	28.2	6.64	-16.5	42.3	558.2	2.7
403	70	2	0	3	25.4	2772	27	57.7299	3.3778	55.9152	3.03978	53.4161	1.55945	38.3	5.06	33	29	7.6	-37.5	2.87	482	1.66
404	79	3	0	3	24.4	3492	28	58.0307	6.21016	57.7865	3.37449	56.3543	2.41969	26.5	8.94	29	21	8.94	-14.4	7.75	451	3.5
405	80	4	1	1	19	792	28	59.5201	3.8214	56.9815	1.61807	54.8461	2.99037	22.7	8.45	25	27.3	9.09	2.7	11.33	452.3	2.92
406	78	3	1	1	23	2097	23	57.5355	2.33352	55.7503	1.49147	53.3333	1.19794	26.5	7.19	22	26.4	7.31	-5.6	7	482	1.62
407	65	1	1	3	23.3	1293	29	56.3149	3.76277	54.8628	2.90671	53.0516	2.65534	27.6	8.69	30	30	6.88	1.5	60	550.4	2.13
408	65	1	1	3	24	1524	24	58.802	3.36264	54.8433	2.12587	53.0547	2.25993	22.1	9.34	22	21	6.91	-3	60	522	3.78
409	70	2	1	1	29.6	1560	24	57.9736	3.60181	56.648	1.86079	54.0773	3.89535	18.5	8.35	23	20.5	7.26	-43.7	8.83	500	5.12
410	69	1	1	1	30.1	693	27	59.7772	3.30594	58.5488	2.03283	55.8476	1.64054	17	8.19	14	22.7	8.25	-26	19.87	396	6.16
411	70	2	1	1	20.9	730	29	59.0767	4.68188	57.0156	2.0989	56.077	4.8856	21.8	6.06	25	27	5.47	2	9.68	496	2.19
412	77	3	1	1	33	657	23	60.5442	4.86471	59.2593	1.81524	58.0709	1.54019	22.3	12.78	20	18.4	7.5	-20	7.03	366	4.37
413	78	3	1	1	24.8	1724	25	57.9146	10.0888	57.5929	1.44671	54.6577	4.08598	24.1	14.65	16	19.6	9.31	-22	1.22	418	2.84
414	74	2	0	2	28.6	3564	27	57.631	5.61989	54.7699	1.88133	52.2801	1.22207	31.6	8.39	57	7.5	7.1	-38	2.2	456.73	2.4
415	75	3	0	3	23.3	547.5	22	59.1808	3.89214	59.3448	3.03464	55.7962	3.19986	23.5	8.19	17	21	11.09	-20.5	2.78	378	3.16
416	70	2	1	3	22.6	1386	30	58.74	3.22131	55.7831	3.52168	54.2735	3.56067	20.5	7.6	31	29.2	7.71	2.5	60	516.3	2.37
417	77	3	1	2	22.3	0	29	59.4803	3.36666	58.2317	1.98294	55.4513	1.49951	22.9	8.06	34	27.7	7.52	0.7	22.42	499.56	1.9
418	76	3	1	3	24.9	693	26	58.8722	5.00848	56.6893	1.8799	55.1375	1.7995	20.8	9.56	23	21.4	8.35	-12.8	12.4	484.45	4.58
419	68	1	1	2	23.8	924	27	58.4347	9.10213	55.1253	2.22638	53.9432	1.18439	24.8	8.97	30	24	7.25	-12	60	510	5.15
420	68	1	1	2	22.3	990	30	57.9588	3.52457	55.1862	3.19518	54.232	3.09448	31.5	8.07	35	24.5	5.5	-3.5	34.69	578	2
421	71	2	1	2	30.2	2079	28	59.6613	3.3841	58.2266	1.48111	56.4706	1.25216	19.1	9	30	29.5	5.75	-30	6.62	484	5.91
422	77	3	1	1	23	2079	27	57.6227	3.9153	55.6995	1.95639	54.2811	1.70557	22.1	19.72	18	31	8.16	-7.6	1.89	497	4.53
423	77	3	1	2	27	1155	21	59.8833	4.78915	59.2025	4.84338	55.3947	2.37333	20.5	9.4	23	22.5	8.85	-47.5	10.5	440	3.32
424	77	3	0	3	23.8	891	30	58.1	1.83425	56.2753	2.25427	55.2716	2.5324	36.7	6.69	20	23	6.28	-22.5	47.28	598	1.75
425	72	2	1	3	25.5	1485	30	58.9949	3.55556	57.5453	2.02501	55.4248	1.80425	19.2	7.53	23	31	6.59	2.5	60	475.83	2.53
426	82	4	0	3	23.8	2772	27	60.1131	4.90326	57.2827	1.95172	55.2158	2.84755	33	7.75	30	-3	7.44	-23	3.19	540	3.53
427	78	3	1	1	24.3	1240	27	58.4201	3.10201	56.9343	2.91266	54.7196	1.8275	21	6.09	33	25.6	6.84	-10.4	25.21	514	2.19
428	78	3	1	3	23.4	693	26	58.3621	1.72201	55.6531	1.89405	53.9788	2.69069	16.7	6.37	21	31	7.25	-2	11.13	493	2.84
429	73	2	1	2	25.3	1428	26	57.8226	5.63811	58.2301	3.93096	55.9188	2.55424	20	6.22	25	18	7.5	-13	5.44	412	4.46
430	71	2	0	4	25.1	1584	29	59.2347	4.35353	56.9199	4.12246	54.9337	1.87535	34.8	5.34	40	19	5.63	-8	29.69	690	1.72
431	77	3	1	1	25.6	5251	23	57.9142	5.98385	57.078	3.0637	54.9425	2.41471	18.8	9.81	23	31	8.1	3	5.5	412	4.16
432	73	2	1	1	24.3	2800	21	63.0205	6.49424	60.9306	4.10779	57.6169	1.68041	23.9	11.06	25	31	7.07	-1	31.25	440	3.25
433	77	3	0	4	23.6	2226	28	58.9165	3.31299	57.529	1.93572	55.5039	2.62486	41	6.17	40	1	4.8	-45	8.58	594.46	2.35
434	76	3	1	3	27.2	1386	28	56.1404	4.28159	55.6034	1.46844	53.4202	1.85267	31.9	10.37	29	29	8	-14	17.87	508	3.81
435	78	3	0	1	25.2	1386	22	60.4675	4.88758	57.8266	6.69311	55.8574	2.17232	36.4	8.43	25	13.2	6.75	-7	2.92	487.55	2.96
436	78	3	0	3	26	1386	26	56.3011	5.43346	54.0216	3.67316	50.495	1.89603	40.9	11.28	30	16.3	6.32	-42	4.15	529.04	3.6
437	78	3	0	3	21.5	6597	28	58.8289	3.01009	57.6608	1.20706	53.3884	1.85377	35.2	9.88	27	-4	8.22	-4.5	43	514.8	2.91
438	84	4	0	2	21.4	6597	26	57.958	4.30812	55.5901	2.24356	54.1667	2.3352	36.1	7.19	32	13	6.84	6	9.48	592.8	1.56
439	80	4	0	2	22.8	2142	23	59.9063	4.23945	57.8067	4.19363	56.4516	2.06531	33.7	6.5	27	5	8.59	-29	1.69	390	4.78
440	69	1	1	4	23.9	198	29	60.0269	5.92001	56.9399	1.93169	54.5706	2.19715	25.3	10.38	26	31	7.47	-4.2	30.91	457.4	2.16
441	82	4	0	4	18.7	6384	23	58.6546	4.18467	56.3006	2.25326	55.6061	4.06214	28.6	9.47	18	13.5	7.94	-50	3.22	480	3.34
442	82	4	0	4	20.6	1386	27	58.4817	1.48081	56.1576	3.08436	53.5235	3.2907	23.8	9.31	18	19.5	6.18	-11	7.06	566.8	5.25
443	74	2	1	1	22.9	3279	28	57.935	2.07129	55.303	1.47641	51.505	1.03776	24.7	9.63	26	25.2	6.85	2.3	8.94	500	4.25
444	76	3	1	1	25.2	1533	14	62.5	7.87456	63.1843	7.63386	62.5	4.43216	6.3	31.75	3	9.5	19.94	0	4.91	242	12.53
445	68	1	0	2	19	2772	30	57.6799	2.36408	55.814	1.77321	54.6689	1.95541	35.5	6.37	37	18	4.88	1	19.69	592.8	2.1
446	81	4	0	3	25	1617	27	58.5207	5.40646	57.8046	2.27439	55.4981	2.69343	35.5	8.22	36	13.2	6.97	-14.5	25.56	458.2	4.28
447	73	2	0	3	24.8	0	23	59.2371	4.38914	57.7281	1.89769	56.0853	2.88026	40.7	8.69	21	19.2	6.78	-19.9	2.75	518	1.31
448	72	2	1	2	27.8	4398	28	59.6201	4.61187	58.0504	2.35985	55.5398	2.09922	22.1	8.88	21	29	7.25	-13.5	10.13	436	2.62
449	75	3	1	1	26.2	0	22	59.8833	5.12246	57.3171	2.23424	56.1947	2.07528	20.5	11.35	18	26	10.12	-22	1.03	415	8.76
450	73	2	0	4	26.4	1386	27	58.631	3.00831	56.9528	1.62766	53.7954	1.67951	30.7	8.29	35	24.7	7.69	-20.5	2.63	462	2.32
451	75	3	1	1	25.1	2772	26	58.4394	3.03015	57.7947	5.3498	53.6458	1.19096	22.9	7.06	29	31	6.75	2.3	19	609.2	2.9
452	74	2	1	2	21	693	28	62.0096	3.18515	59.4617	1.61802	56.4854	2.15702	17.1	6.62	30	31	7.38	4	10.06	478	1.88
453	75	3	1	2	27.1	346.5	26	60.4985	5.60295	57.1282	3.67594	54.1213	1.30651	22.7	7.19	28	22.5	7.5	4	5.44	495.6	3.28
454	69	1	1	2	26.2	1590	23	60.5835	4.7262	58.7944	2.49973	56.4018	1.11433	20.9	11.32	20	-0.8	9.66	-4.5	3.44	280	8.22
455	78	3	1	1	25.9	2772	15	59.0375	5.94266	58.7857	2.88812	56.051	1.86348	18.9	14.12	18	15.7	9.75	-48	7.21	348	8.36
456	70	2	1	2	29	1168	24	58.6301	2.63619	56.3518	1.67413	53.1295	1.56504	23.6	7.22	22	21.5	5.28	-21	20.6	482	4.75
457	75	3	1	2	19.2	1386	26	61.6898	7.39393	57.8652	3.33689	56.8493	3.10259	18.8	7.89	24	21.3	7.35	3	11.1	435.75	2.05
458	75	3	1	2	20.9	800	29	61.8705	12.7266	57.9943	2.67681	57.3304	3.26616	17.8	8.15	24	28.5	6.25	-4	1.9	473.8	2.18
459	77	3	1	2	22.8	1386	24	64.7091	8.85795	58.6847	3.97446	58.016	2.24076	22.1	12.52	19	-2	8.82	-16.5	3.79	445.02	3.78
460	67	1	0	1	23.2	4158	24	60.0187	2.91542	57.8344	1.88417	56.2696	1.24383	29.4	3.75	35	25	5.5	-25	22.03	580	1.94
461	74	2	0	2	23.3	4158	26	60.6101	5.22784	57.3454	0.863016	55.8974	1.36643	39.9	8.28	24	8	6.61	-23.5	60	562.25	2.57
462	66	1	1	1	24.2	462	27	58.9331	2.65063	58.5728	3.21924	55.829	1.07381	19.5	7.38	25	31	7.5	-7	19.87	476	2.38
463	75	3	0	2	23.2	4578	29	57.9323	2.41092	52.1676	5.21013	50.4274	2.31263	32.1	10.69	24	8	6.41	-30	5.78	497	1.87
464	68	1	1	1	27.1	3696	23	60.7184	4.77022	57.394	2.46402	56.6339	2.91981	26.5	6.35	33	29	6.72	0	34.91	520	3.21
465	78	3	1	1	23.5	4398	28	58.941	3.43123	57.2248	2.19677	55.8917	1.77075	14.4	9.44	23	24.3	6.68	2.3	3.94	499	2.41
466	77	3	1	1	19.1	1470	20	54.8649	7.34112	53.5354	2.08834	52.2137	4.51242	17.9	14.13	21	18.3	6.84	-21	4.12	468.9	3.28
467	65	1	1	2	34.8	825	27	59.0861	3.3639	57.1084	2.97627	56.2942	1.1749	28	6.43	23	31	7.09	-4	10.97	540	2.68
468	80	4	1	3	22.3	5704	25	57.5867	2.18019	56.289	1.56585	54.5086	1.97584	22.7	7.78	31	22.6	8.4	-19	4.09	382.6	2.97
469	81	4	1	1	23.2	396	25	58.0324	10.1007	56.6644	5.34515	57.3574	2.17444	14.5	26.63	18	26	15.83	-16.5	5.1	80	7.28
470	81	4	1	1	19.9	2079	22	61.5112	8.35458	58.7847	3.97944	56.8097	3.81203	14.3	11.65	13	22	9.75	-17	0.72	290	5.69
471	72	2	1	3	24.8	660	27	58.435	5.65226	57.197	2.37163	54.8926	1.59384	22.6	8.82	23	23	7.86	6.3	60	460	3.16
472	70	2	1	1	26.3	924	24	58.3964	2.71438	57.6471	1.90816	55.991	1.48506	18.6	8.56	19	13.2	9.03	-12	3.63	410	4.68
473	75	3	1	3	25.7	1584	25	59.3929	2.76363	57.8785	1.29288	56.6085	1.68844	23.2	6.81	26	27.4	6.85	1.3	11.34	483.8	3.38
474	70	2	1	2	23.2	924	27	58.43	3.86856	55.8166	4.2903	55.2897	1.90506	23.6	9.25	23	15	6.69	3	4.65	478	2.72
475	71	2	1	0	27.6	23.1	29	56.9702	3.67368	55.5347	10.7873	53.4226	1.73522	19.5	6.6	30	25.5	5.93	-7.2	19.28	572.4	2.21
476	71	2	0	5	23.3	1386	30	60.3221	4.7006	55.761	2.14343	54.5455	1.17132	31.8	7.79	32	16.5	5.69	-10	36.28	546	1.94
477	73	2	1	1	25.4	840	24	60.0812	5.89918	59.622	2.62336	57.5211	1.28127	23.8	11.31	23	24.3	9.91	-6.5	4.63	461.4	4.85
478	69	1	1	1	28.4	1533	28	60.8414	6.64942	57.3093	1.64616	56.3877	1.73761	23.2	11.89	32	27	8.56	-2.5	6.53	474	3.28
479	77	3	1	1	27.1	1533	23	59.3948	5.96584	58.1006	3.20668	55.1499	1.91134	19.5	11.04	19	0	8.75	0	3.1	392	3.57
480	78	3	1	1	26.4	924	20	63.39	5.68923	61.047	3.50435	57.1788	1.45421	23.6	12.1	21	29	7.43	-10	12.72	438.65	5.03
481	77	3	1	1	27	1386	21	60.3289	6.24841	57.4338	2.75291	56.9528	2.55018	22.9	14.32	24	32	8.88	-27	2.19	404	3.81
482	74	2	1	2	24	1782	27	58.8652	3.31265	56.3732	2.04831	53.1818	2.17123	29.2	8.35	28	31	6.75	-6	6.57	564.4	3
483	77	3	1	1	25.9	2479	20	59.7975	4.36406	57.5875	2.3038	54.1728	2.21329	15.5	9.81	26	31	7.78	2	3.15	460	4.41
484	75	3	1	1	27	3066	23	60.4278	4.3758	59.4521	3.231	56.4516	3.43037	20.6	10.13	24	31	6.78	2.3	13.75	507.5	3.66
485	74	2	1	1	23.7	693	22	57.1547	2.15765	55.3216	2.27235	52.6656	3.52051	20.2	14.28	19	31	9.66	-5	10.9	470	4.47
486	76	3	1	1	22.9	1386	27	59.2203	3.59032	58.0063	3.33533	54.4365	2.75367	20.3	8.55	20	14	6.49	-50	9.49	454.29	2.83
487	71	2	1	1	28.4	1386	24	60.6443	3.35118	58.5253	2.9225	58.0931	2.57638	20.5	11.32	22	19.5	8.78	-1	15.19	400	6.07
488	74	2	0	1	20.6	1053	26	59.4425	4.76124	56.6975	6.65444	52.5547	1.09866	30.3	8.21	27	14.5	7.66	-29	4.4	567.2	2.6
489	68	1	1	1	21.6	1268	25	60	6.7895	58.92	1.68669	56.478	1.06148	21.7	8.52	26	31	8.09	3.8	60	472	2.43
490	74	2	0	1	22.8	2179	28	57.1611	3.42681	54.7904	1.88026	51.9722	2.24389	32.2	5.66	43	10.5	5.19	-15	7.37	627	2.88
491	75	3	1	1	21.6	1140	26	56.942	3.41347	57.4004	5.06425	56.4403	4.01522	22	11.53	22	23	8.15	-14	1.97	440	3.25
492	72	2	1	2	23.5	2772	28	58.8388	3.00958	57.6074	2.29641	55.9557	1.78713	21.2	10.22	28	23.5	6.69	-3.5	36.66	520.2	3.18
493	77	3	1	1	28.9	924	26	60.2392	2.46135	57.549	2.46347	55.3163	1.25822	22.9	7.55	23	23.3	7.46	-23	7.28	487.45	3.18
494	69	1	1	2	26.2	924	29	61.0706	3.51577	57.5626	2.28395	57.6497	7.98686	22.3	7.6	21	26.7	7.19	2	41.37	485.4	3.59
495	79	3	1	1	21.7	810	26	58.6973	4.62049	57.3735	1.79595	54.8686	2.32884	18.9	12.25	13	4.2	8.2	3.5	4.03	445	4.18
496	70	2	1	1	21.4	6930	29	58.5077	3.42536	55.2169	1.90902	54.5865	0.886849	25.3	8.57	19	25.7	6.12	2.3	5.38	524	2.61
497	75	3	1	1	27.8	1584	26	58.2006	2.56131	58.1717	2.05461	56.0274	3.9345	16.8	10.28	22	19.8	8.66	-14.2	7.46	454	4.28
498	72	2	1	3	30.9	1404	29	59.0469	5.61943	54.9784	2.8935	53.6862	2.77669	14.8	14.06	13	14.5	7.1	-30	1.09	480	3.75
499	67	1	1	2	26.1	693	28	59.7091	4.66026	56.1957	2.39413	54.0541	0.835829	26.4	7.78	21	26.7	6.09	1.2	20	528	2.81
500	67	1	1	3	24.6	2475	27	59.8361	3.08158	56.8828	2.0486	55.3892	2.95978	18.9	7.72	27	29	6.5	-1	60	590	2.56
501	69	1	1	2	29.7	2970	29	61.9018	5.55751	59.4667	5.66451	56.8758	2.44726	15.6	11.91	18	29.5	8.62	19.5	38.56	460.7	6.75
502	65	1	1	3	32.5	396	27	59.6075	3.78493	57.6166	2.92468	54.8117	3.34399	19.2	5.69	15	30	7.75	-22.7	24.12	460	4.13
503	70	2	1	1	21.4	3612	23	56.4718	1.9477	54.5879	1.52598	53.1579	2.40378	27.7	6.37	30	31	6.25	6.5	76.56	534	2.41
504	74	2	0	3	26.4	4305	25	57.5484	2.84873	55.0287	2.93556	53.6364	2.52683	36.8	12.35	28	31	7.25	-28	1.69	534	3.1
505	68	1	1	2	24.3	5544	29	60.059	3.85321	55.9946	2.17592	54.8896	3.03518	26.5	5.91	30	17.3	7.21	-13.8	34.57	541	2.47
506	69	1	1	3	23.5	990	26	59.1342	5.37405	59.4492	3.97364	56.1644	8.74237	19.4	5.97	33	18.6	6.59	1.5	27.25	499	2.53
507	68	1	1	2	24	990	30	58.5333	3.47563	55.7411	2.43357	53.5456	1.54859	23.9	5.59	31	31	6.72	3	50.72	572.7	2.87
508	68	1	1	1	22.3	1386	26	57.75	2.61801	56.4444	1.60069	55.814	2.11058	24.2	11.53	25	27	7.31	-18	6.1	505.8	3.12
509	66	1	1	2	24.8	964	29	61.1278	5.10635	60.1029	3.27222	56.8984	1.74662	26.2	8.39	24	23	6.46	1	13.2	417.6	2.3
510	68	1	1	2	25	2213	28	57.764	3.32543	56.3396	3.84383	53.8705	2.06235	25.6	5.5	29	30	6.32	-2.6	18.25	510.7	2.03
511	74	2	1	2	25.4	5118	27	60.2853	3.16313	59.0535	2.03206	55.7317	2.41407	20	7.63	24	28	7.6	-5	12.35	560	2.28
512	66	1	1	2	23.8	5544	30	60.9075	3.00948	57.6873	2.80027	56.7434	2.44099	18.4	7.35	36	28	5.56	2	9	528	1.97
513	69	1	0	2	25.9	3465	21	58.8441	2.61063	55.0218	1.68261	54.386	2.29324	39.2	9.07	11	28	7.75	-34	10.03	496.7	2.32
514	74	2	1	4	21.9	1386	28	59.0674	4.06942	57.2172	1.74773	56.2893	0.62161	18.5	9.66	23	22	6.81	-19	8.22	507.3	8
515	76	3	1	4	23	0	27	58.715	3.5083	54.8426	1.48881	53.1783	1.9807	25.1	9.59	22	28.3	6.75	-10.3	10.28	482	3.69
516	71	2	1	3	25.6	924	27	58.2038	3.9329	55.9074	2.5197	53.5599	3.95613	26.2	9.59	25	30	6.25	-18	6.87	560	3.59
517	74	2	1	2	24.2	693	25	58.7074	3.15923	56.6631	2.37438	55.6701	1.73917	21.1	9.36	21	-5	7.86	-17	6.07	480	3.63
518	71	2	1	3	23.2	4398	30	58.4192	3.08101	55.8333	1.1846	54.5161	0.794261	23.6	6.4	41	24.2	6.63	3	60	535.4	2.34
519	70	2	1	1	24.9	792	26	57.2374	2.29064	56.1753	1.98237	54.8344	1.51219	28	6.95	24	20	6.85	1.7	31.25	511.6	2.48
520	75	3	1	1	22.7	462	28	61.3158	5.73376	57.7679	3.40829	56.768	1.55123	19.1	8.87	26	24	6.69	17.91	17.91	513.4	3.06
521	73	2	1	1	26	0	25	59.1626	3.35668	56.4536	2.0454	52.9319	2.94964	27.3	7.34	28	18	6.43	-19	5.22	560.6	4.66
522	73	2	0	4	24.9	1590	30	59.475	6.21202	55.3137	2.55669	52.1179	1.3976	41.2	6.37	40	19	5.78	-19	38.34	674	1.97
523	66	1	1	2	23.4	1005	24	60.493	2.38209	57.339	3.74457	55.0143	1.2853	24.7	9.5	22	24	6.63	-15.5	24.82	522	2.28
524	67	1	1	2	26.5	0	25	60.1684	4.47295	58.8808	3.63599	55.1775	2.0135	17.7	9.98	14	17	7.16	-19	17.62	476.3	4.03
525	69	1	1	1	22.3	1626	28	58.8286	3.64976	57.9694	3.14942	55.0765	2.22363	21.8	6.75	25	23	7.47	0	27.72	469.7	4.5
526	77	3	1	2	25.8	396	26	59.8528	3.32482	58.9827	1.62048	56.7082	1.70734	22.3	7.81	30	31	6.72	1.5	4.88	478	2.75
527	66	1	1	2	24.5	3465	26	58.8129	2.76266	57.079	0.791535	53.7931	2.40477	29.5	9.59	31	24.5	6.79	-7.5	6.04	579.1	3.49
528	74	2	1	2	26.2	1386	30	59.9099	1.7104	57.0439	3.14074	54.3919	2.40716	24.1	5.43	37	28.7	6.93	-1.3	4.58	511	4.46
529	69	1	1	4	22.2	840	30	60.6368	6.4634	57.4724	2.84136	56.3768	3.12416	20.5	7.35	30	5	7.3	-11.7	6.5	540	3.22
530	73	2	0	3	23.5	5544	27	58.1375	2.40241	56.6016	2.15259	53.1062	3.57284	38.3	5.12	41	13.5	5.5	-6	60	541.1	2.1
531	72	2	1	2	28.1	1262	22	58.2502	6.30539	55.2957	1.97068	55.0661	1.41757	30.1	7.31	22	31	6.32	-4.5	9.12	497	2.65
532	65	1	1	3	25.6	693	24	57.3394	2.72989	57.1865	3.0738	56.0048	1.45791	22.1	9.78	22	15.5	6.16	1.2	60	484.9	2.43
533	69	1	1	2	23.6	3545	23	59.6304	6.97295	56.3348	1.44937	54.4304	1.57449	26.7	8.07	32	31	6.53	2.5	5.63	500	1.69
534	67	1	1	1	20.6	3465	24	58.4167	3.40656	56.4439	4.18522	53.7037	1.35633	23.3	10.94	26	13.3	6.75	3	5.28	501.9	2.84
535	71	2	1	3	23.9	1786	29	59.1207	3.00673	58.1976	2.68413	56.2982	2.90063	22	7.26	25	19.2	8.29	-14.3	35.76	530	4.23
536	72	2	1	4	24.8	2541	29	60.5491	6.25856	58.256	2.00185	55.9126	1.77456	23.8	4.32	43	28	5.63	4.5	1.97	532	2.68
537	70	2	1	3	23	2275	26	62.1748	4.55394	60.0595	2.83003	56.5217	0.856485	20.3	6.28	26	27	6.63	3	4.88	494	2.28
538	77	3	0	5	19.8	1314	25	56.8269	3.70986	53.7356	2.19222	52.3474	1.52825	31.7	13.25	31	26.2	6.06	-11.4	6	579.4	4.47
539	72	2	1	3	24.3	792	27	60.2617	4.81799	58.6323	1.69497	56.7919	1.37449	21.4	8.16	34	18	6.82	6	18.35	515.45	2.61
540	67	1	1	1	20.9	462	22	57.0048	6.96801	56.7677	4.70567	55.2835	4.78045	17	12.78	19	12.7	6.5	-3	23.59	495.5	3.53
541	67	1	1	1	22.7	693	29	58.6063	3.78236	55.1331	2.01512	53.8695	1.59088	27	5.65	25	31	5.1	-2.1	17.91	567	1.88
542	78	3	0	1	29	693	26	61.8442	2.39748	57.9481	1.71498	56.0892	2.0692	27.3	12.13	21	-10	6.18	-34.5	5.79	529	2.43
543	73	2	0	3	24.2	3079	26	60.766	3.46756	57.7723	2.28985	56.7398	1.23353	26.8	6.87	22	5.3	6.69	-42	6.5	498	2.38
544	80	4	1	2	27.6	396	27	61.3445	7.1224	57.1429	1.9565	57.0825	4.12911	18.3	6.72	33	23.2	7.31	-3	2.25	440	4.44
545	73	2	1	1	23.8	0	25	59.7213	7.13682	57.9683	2.78773	56.1006	1.89962	13.8	14.83	15	14.5	8.75	-15.5	13.01	407.63	4.41
546	82	4	0	2	26.2	5544	27	57.8178	2.70038	56.3035	3.76762	51.6827	2.11966	31.2	10.84	26	22.8	7.15	-28	6	607.3	4.65
547	78	3	0	3	22.8	2772	26	58.3756	3.25444	55.3501	1.78807	54.2757	1.65359	31.7	11.5	20	21	6.69	-20.5	3.91	458.6	2.09
548	67	1	1	2	24.2	2376	24	60.5907	3.60072	58.3439	2.53497	57.4409	1.72734	25.2	8.97	32	20	8.57	0.5	5.07	417	3.68
549	75	3	0	1	23.9	792	29	59.6343	3.16395	57.8142	2.51219	56.0178	1.14053	35.7	8.28	25	14	6.62	-17	2.56	412	2.34
550	70	2	1	1	27.4	1485	26	59.5851	5.20264	58.3415	2.30128	56.6452	2.71162	22.1	5.41	36	31	5.82	-12	30	503.4	4.94
551	72	2	0	3	23.8	1857	28	59.1652	3.74663	56.4133	2.93122	52.8986	2.81803	40	7.25	28	19	5	-15.9	9.84	548.6	1.54
552	66	1	1	3	25.4	2772	27	58.9655	3.99725	56.4516	1.89366	50.625	4.38005	31.2	6.85	41	31	5.68	3.1	19.75	568	1.46
553	66	1	1	3	28	792	28	57.8622	2.35076	56.6339	2.00075	54.7368	1.58212	21.7	11.96	20	23.5	6.46	-20	6.03	478.43	2.45
554	75	3	1	4	23.5	1866	27	58.6481	1.62972	57.1027	1.69554	56.378	3.16684	21.4	5.22	35	31	5.35	0	18.53	498	1.91
555	74	2	1	2	25.2	693	26	59.2036	6.1275	58.6408	3.25354	56.662	1.52836	19.7	6.29	26	30	5.53	-11	5.88	540	1.81
556	66	1	1	3	24.9	693	29	59.9668	5.81505	57.2545	2.32873	55.5882	4.47487	21.4	6	35	28	4.5	1	56.22	570	2
557	76	3	0	1	22.9	2772	23	59.7004	3.94151	57.2511	3.47172	54.4049	1.89358	31.4	13.65	18	0	9.87	0	4.47	484.2	6.25
558	67	1	1	1	24.5	2079	28	59.8644	5.52148	59.1791	5.78464	57.5301	3.01564	20	11.52	17	19	10.1	-9.7	4.07	401.3	3.64
559	76	3	1	3	21.6	1533	28	56.7568	3.71444	56.8581	3.92662	54.3939	0.830608	20.8	7.4	17	29.5	6.72	-13.5	1.81	514	2.47
560	75	3	1	3	25	462	28	59.5186	8.23104	57.0267	2.62123	56.2696	2.06257	30.3	5.44	33	31	5.62	-3	1.75	502	2.03
561	70	2	1	3	20.6	2985	30	61.0518	3.86934	56.5901	2.49902	55.4328	3.9547	21.7	8.45	19	29	5.29	-2	17.41	598	1.2
562	72	2	1	4	19.8	1386	30	56.9266	3.12262	56.3437	2.64573	53.1034	1.98349	20.6	9.1	15	20	6.46	3.4	4.62	520	2.83
563	73	2	1	1	27.4	537	22	60.738	7.82871	59.4051	3.87172	55.8594	1.98892	20.3	10.07	24	11	6.09	-27	14.03	440	3.59
564	69	1	1	1	28.3	792	27	60.1463	3.13702	59.0959	1.97188	58.1242	1.72045	17.7	10.75	22	12.5	9.28	-2	6	434	4.78
565	79	3	0	1	20	1386	24	58.2343	4.49082	55.9693	3.50996	52.5813	3.86906	28.9	6.78	38	-9	5.91	-48	2.38	583	4
566	69	1	1	3	30	1955	29	60.7084	2.21617	58.7221	2.07877	57.3624	2.13955	24.8	8.53	31	22.5	7.65	-8.5	10.91	420	2.65
567	69	1	1	3	28.2	1386	27	59.7461	4.08294	56.3265	2.12866	55.0654	1.51275	31.8	6.06	36	26	5.44	2	19.19	535	2.65
568	69	1	1	3	23.6	1188	27	57.392	2.63678	54.7408	2.31747	53.3898	4.05527	27.9	11.03	26	25.2	5.69	-17.7	48.09	535	1.83
569	69	1	1	3	21.7	2559	25	56.8588	4.15468	54.8649	1.20551	54.295	1.82282	27.1	11.66	24	31	6.25	3	10.09	534.7	1.94
570	66	1	1	1	22.4	3372	28	60.4918	4.03575	58.4442	2.35233	55.0681	1.5726	26.7	8.81	22	31	7.59	-2.3	45.28	579.3	2.32
571	71	2	0	2	25.6	756	28	57.287	2.03519	56.1594	2.42809	54.3066	3.73877	36.8	7.19	27	19.5	4.72	-14	60	526.5	2.03
572	75	3	0	3	30.1	758	26	57.2632	1.86106	54.2296	3.37362	52.9183	2.08907	33	7.67	27	12.5	7.31	-26	5.72	420	3.53
573	69	1	0	2	27.9	1386	24	59.7652	2.89817	57.1627	3.20051	56.7388	1.8809	37.8	11.66	26	21	7.41	-19	15.13	500	3.06
574	66	1	0	3	25.5	1188	28	59.2284	3.64741	56.2932	2.21235	55.0152	1.27219	41.3	8.56	29	31	6.72	6.72	48.94	457.6	3.75
575	82	4	0	4	26.7	5278	27	59.5254	3.63979	58.8283	3.40669	57.438	2.43167	16.6	9.84	30	27.2	9.03	-29	2.59	446.8	6.78
576	79	3	0	2	25.5	3199	27	57.2334	4.43308	53.8835	7.92822	51.1041	2.71035	31.2	6.53	30	1	6.93	-29.5	1.26	487.7	2.22
577	80	4	0	1	22.3	2079	24	59.4252	4.51845	57.4201	3.3086	54.2662	1.50462	25.2	11.38	16	6	7.43	-26	2.58	480.4	2.07
578	75	3	0	2	26.8	1584	26	58.8857	3.48438	57.8125	3.16973	56.4516	1.63999	28.6	7.93	25	20.8	7.84	-8	12.66	387.3	3.66
579	77	3	0	1	23.2	924	17	59.5238	4.52357	59.0226	7.69299	54.4118	2.52592	28.9	9.6	23	11.3	6.28	0	10.78	460	4.5
580	85	4	0	1	24.4	462	18	57.5379	2.31726	56.1283	2.13618	54.8611	2.55135	29.1	9.66	22	22	8.66	-43	1.38	558	7.44
581	89	4	1	1	24.2	527.5	25	59.5697	4.58337	58.9744	2.83394	57.2619	1.19608	15	11.75	24	9	8.81	3	2.03	200	3.68
582	85	4	1	1	24.7	6377	20	57.8635	1.43994	55.3109	2.14677	52.2508	2.46159	12.9	10.62	13	30.8	8.22	-8.3	2.87	460	16.19
583	82	4	1	1	21.2	462	27	61.9425	13.8795	62.5455	16.9958	58.7791	4.54243	8.5	17.87	10	24.5	19.43	-33	4.43	219.25	6.83
584	65	1	1	4	25.7	1386	28	57.6316	6.06612	58.0405	2.00774	55.4896	2.5084	23.3	5.44	37	29	4.94	1	60	580	2.38
585	82	4	1	1	25.7	165	30	60.2195	4.78566	58.8957	2.75878	57.0909	3.50319	18.6	10.31	22	17.5	9.97	-11	1.82	340	3.81
586	88	4	1	1	22.3	1386	23	58.0465	3.46274	55.934	3.17803	55.9322	1.64842	17.6	12.92	15	28	10.02	-8	2.23	338.8	1.45
587	73	2	1	1	22.2	933	29	56.4302	3.44762	55.7875	3.82774	54.2245	2.26337	19.2	10.66	30	15.4	7.68	-9	4.69	349.1	3.82
588	76	3	0	2	25.1	1386	25	56.6916	6.87421	56.6131	2.75784	53.6264	2.74063	32.8	5.91	36	31	5.88	-14.8	60	578.6	2.22
589	69	1	0	3	23.5	1986	30	57.2606	1.7464	53.3088	4.68384	54.5858	2.89068	36.6	6.84	32	5	5.53	-20	50.84	490	1.88
590	69	1	0	1	25.3	6732	26	61.005	3.29875	60.1732	2.4928	56.6158	1.22934	31	8.09	23	13.3	7.19	-18.3	43.76	558.46	3.83
591	69	1	0	3	21.2	1533	26	57.2917	3.23625	55.4072	3.43999	52.8369	2.09229	43.6	6.18	23	13.5	5.3	-9.4	67.97	582	1.44
592	71	2	0	2	24.5	2079	28	58.676	1.96793	57.8818	1.67272	56.0944	2.52111	28	12.31	18	-2.8	7.47	-46	1.68	460	3.06
593	68	1	0	3	25.8	1485	30	58.2893	1.71558	57.2261	3.01873	55.461	1.7845	38.1	9.34	35	-2	5.75	-12	11.18	489.5	2.1
594	72	2	0	1	26.6	7623	27	59.6721	6.03934	56.0372	1.83842	52.5	3.47752	32.5	6.84	35	9	5.18	-45	7.03	578	2.6
595	66	1	1	1	35	693	24	58.494	2.02995	56.713	2.36736	55.2283	2.29701	24.1	11.9	34	18.2	7.41	-12.2	11.13	445	3.9
596	74	2	1	1	22.8	462	25	60.0374	4.71856	59.1821	2.81183	57.4092	1.79152	19.2	11.36	25	6.6	9.56	-16.5	1.25	378.74	3.81
597	77	3	1	1	22.1	1731	25	58.3483	1.71385	57.7268	2.73357	56.4633	1.80613	17.6	8.44	12	31	9.07	-12	1.78	360	7.94
598	73	2	1	1	23.6	3465	25	57.1973	3.52989	56.237	2.57073	54.5839	2.5808	20.3	9.12	25	15	7.56	-34.5	9.29	470	2.63
599	76	3	0	3	22.7	5544	25	59.2322	3.28149	57.7576	2.83841	56.1605	1.64849	29.7	6.79	20	-3	7.19	-7.5	16.06	480	1.53
600	76	3	0	2	26	2079	29	59.2982	3.50938	57.5943	3.03815	56.147	1.76715	32.7	9.28	30	12.4	7.53	-39	4.4	508.5	3.87
601	74	2	0	3	29.7	693	27	57.4856	1.2177	56.7	2.09418	54.9277	2.36493	28.6	9.66	31	11	6.1	-24	2.31	475.9	5.38
602	77	3	0	1	26.9	2919	16	60.7314	3.38639	61.1231	3.60453	58.6957	1.73744	25.5	8.85	32	3.3	8.37	-26.4	14.82	310	3.53
603	76	3	0	3	24.9	2425.5	26	57.4144	3.42928	56.946	6.14617	53.6752	2.32361	30.7	7.75	29	10	6.19	-1	3.81	486	1.84
604	72	2	0	2	22	4851	20	60.4425	3.52649	58.0931	3.84917	55.5738	1.37439	33.8	13.66	26	21.6	7.5	-37.3	12.84	537	4.69
605	70	2	0	4	18.4	2772	30	56.3396	3.37205	53.1987	3.54445	53.0612	1.77682	38.5	5.34	45	24	5.09	0	60	700	1.28
606	72	2	0	3	24.5	990	26	56.8478	3.61984	54.7307	1.88231	52.8517	2.60048	37.4	6.18	32	3.5	5.94	-13.9	3.78	540	2
607	72	2	0	5	25	660	28	57.5488	2.83759	56.1305	2.34632	53.833	1.75134	36.2	7.13	43	22	5.22	-8.8	50	667.3	3.13
608	66	1	0	3	23.4	4158	29	56.4036	2.79752	52.4862	1.45524	51.7677	2.11618	30.3	5.06	35	1	5.56	4	62.9	613.3	1.97
609	76	3	0	3	22.5	2425.5	30	57.6544	7.58745	55.5113	3.00119	52.8926	3.72831	33.1	6.78	45	28.3	5.34	-13	44.43	758.6	2.4
610	71	2	1	2	25	990	26	58.4681	5.24662	55.8763	2.08711	54.1973	1.84511	25	7.28	31	23.5	6.28	-13	4.47	486	3.12
611	76	3	1	1	28.1	1617	27	57.346	4.58358	56.715	2.62118	55.2897	0.751858	23.6	11.25	24	21	6.72	-17	2.87	424	2.53
612	74	2	1	3	20.1	693	23	58.0586	2.31249	55.0808	1.91373	54.3689	2.75893	15.2	10.75	21	26.5	7	-6	10.87	400	1.68
613	76	3	0	2	23.6	1386	30	58.6022	4.33192	55.803	2.9717	52.8846	2.35494	33.4	8.75	26	3	7.37	-30	3.06	456	2.5
614	69	1	0	2	25.9	577.5	28	58.1204	3.71023	55.7003	1.69263	53.5878	1.55446	30.4	8.12	29	15	7.09	-43	27.68	500	2.91
615	78	3	0	2	17.5	1095	28	58.6367	3.69496	54.0079	1.5868	51.9747	1.45436	29.7	11.56	22	8	7.97	-30	15.28	478.3	3.03
616	82	4	0	1	19.7	4998	29	58.7862	2.8289	55.6511	2.36653	53.3333	1.56188	29.7	11	15	22	6.85	-10.3	16.47	452	3.18
617	74	2	1	4	24.9	2772	28	56.2753	1.81216	54.6632	1.81804	52.2152	2.21143	22.5	6.63	33	27.2	5.78	-16.3	11.03	569.2	2.63
618	71	2	0	3	26	2772	28	58.7575	1.9652	56.5074	1.21612	54.7101	1.36245	39.7	8.84	27	14.2	5.63	-14	60	513.2	3.03
619	70	2	0	5	25.7	528	30	57.8689	4.10393	56.5217	1.76923	54.5319	1.65683	33.4	9.94	26	19.6	6.72	-17.3	4.47	518	2.18
620	70	2	1	2	24.7	1986	26	61.3839	8.86861	58.5421	2.72402	54.927	1.94622	24.5	7.35	28	18.2	6.46	-6	10.97	492	2.28
621	76	3	0	1	25.2	2772	24	56.1644	3.20203	53.9365	5.85837	52.0755	2.21736	36	8.47	24	3.2	5.63	-22	5.85	561.5	2.78
622	76	3	0	3	20.8	2772	29	58.5408	4.49926	55.5878	3.80443	52.809	1.54614	29.4	7.35	44	13.2	4.88	-7	3.25	612.7	2.53
623	71	2	1	3	19.1	2028	25	55.4374	1.54589	52.7349	1.34086	52.7304	1.21164	22.4	12.47	24	27	5.78	-3	17.72	630	2.03
624	66	1	0	5	27.3	297	29	56.4554	4.10058	53.9877	2.74989	52.7668	2.8427	30.2	5.5	32	24.2	5.53	-13	25.5	612	2.59
625	65	1	1	4	20	2079	30	58.6538	5.50075	56.2648	1.76629	54.4892	2.42782	23	5.4	39	28	5.25	-11	19.13	660	1.69
626	66	1	0	5	23.9	2679	27	57.6663	11.609	54.8993	4.85434	52.302	3.43218	37.1	7.3	26	26	5.06	-0.8	60	618.5	2.43
627	85	4	0	3	20.5	1137	23	61.3608	5.35831	60.2263	5.61399	56.3282	2.40608	29.5	11.25	21	6	6.28	-52	7.19	422	2.37
628	76	3	0	2	20.6	1386	29	58.8741	2.44148	58.3488	1.94657	56.9149	2.32435	28.3	8.94	30	7.2	7.25	-12.2	6.03	480	3
629	83	4	0	2	25.8	693	24	60.2807	3.49797	58.5153	1.70895	56.4304	3.1639	32.2	15.19	18	8.5	9.78	-34.2	8.41	440	4.47
630	75	3	0	1	25.5	2772	25	62.0173	4.50407	59.2801	1.96676	56.6952	1.46926	29.5	10.53	23	11	8.03	-32	9.28	386	2.28
631	79	3	0	2	26.9	1386	26	58.3051	2.74419	55.5283	1.85563	54.3441	2.38039	29.6	8.12	17	20.7	6.72	-24	15.94	580	5.37
632	69	1	0	1	23.3	924	27	59.7436	3.50314	56.9926	4.03333	54.9157	2.12307	36.9	10.78	27	15	7.28	-7.3	20.69	520	4.28
633	76	3	0	3	20.3	693	21	58.0528	1.71189	55.6501	2.94591	54.9563	3.82049	31.2	6.31	23	18.1	6.06	-36.7	4.25	567.8	4.31
634	79	3	0	1	28.5	536	13	58.0882	3.06017	56.0947	1.87914	55.0749	1.87054	17.6	11.87	22	-17	9.15	-47	0.78	400	3.03
635	70	2	0	1	23.9	693	21	62.1523	4.03525	59.7491	4.26701	59.5205	1.73083	26.1	13.44	16	20	6.69	-21	3.78	280	4.34
636	80	4	0	1	23.5	1533	28	59.6869	3.41264	59.2007	2.49	57.8947	1.273	25.5	15.25	25	5	10.5	-33	8.65	330	9.59
637	82	4	0	1	23.4	2079	24	60.4947	3.43997	58.1717	4.28043	55.9432	2.43747	31.1	10.69	28	-6	7.26	-33.5	2.31	466	2.95
638	84	4	0	2	25.8	1693	27	58.7859	5.48295	57.0632	1.95117	54.5561	1.82161	21.5	7.69	21	6.1	7.84	-31	3.25	414	3.13
639	75	3	0	3	23	2226	24	58.4795	3.42	56.4159	5.72445	52.6316	2.2382	30.6	12.23	22	7.8	7.92	-44	7.85	470.77	3.1
640	78	3	0	3	25	1980	24	60.2239	2.46846	56.8528	1.8124	55.6962	2.5131	31.8	7.34	30	19	7.62	-18.5	8	456.2	2.75
641	78	3	0	2	19.8	3465	26	59.8144	1.99333	57.7438	1.90479	56.5217	1.5985	28	7.69	25	-4	8.6	-13	3.75	417	2.98
642	73	2	0	2	22.2	2376	28	58.359	2.10302	57.6167	1.20798	55.1402	0.675913	34.9	8.22	30	15	5.58	-30	7.13	588	2.34
643	85	4	0	2	21.9	4158	29	57.9457	6.38477	57.2619	2.68241	56.0172	2.92999	27.4	11.62	33	14.5	7.56	-21.3	14.47	498.5	4.84
644	77	3	0	2	24.6	3052	29	60.6512	3.21511	57.8492	4.14509	55.4511	1.92458	33.8	8.81	37	17.3	7.31	-13.5	12.19	497.4	2.34
645	67	1	0	1	24.9	4158	27	58.5744	7.00989	55.6169	2.24248	54.0984	1.50929	28	7.78	34	21.5	5.13	-23	11.56	560.5	2.63
646	66	1	0	3	21.3	1386	27	58.5903	3.81172	58.3949	3.33933	55.8912	2.01266	38.5	7.47	38	29.8	6.31	-16.5	12.55	640	4.07
647	67	1	0	2	24.3	3612	27	58.6262	5.44432	56.3325	1.89766	56.369	0.948216	44.5	9.06	33	7.5	5.4	-7	60	536	2.68
648	72	2	0	1	24.7	1404	24	57.6114	5.0457	56.0942	2.6648	55.1079	1.41649	32.3	9.28	33	8	6.78	-50	5.28	520	2.75
649	71	2	0	2	26.1	2772	26	56.5327	2.88859	57.3235	4.58695	54.6012	2.2809	28.8	11.56	37	-2	6.25	-11.5	35.9	524	2.93
650	82	4	0	2	22.7	0	24	58.2234	2.52424	57.5688	3.10133	54.5312	2.06286	27.7	11.29	28	4.8	7.88	-32	39.47	411.5	3.62
651	65	1	0	4	20.7	657	29	56.9416	3.17343	56.5963	1.82026	54.8611	2.01509	26.7	5.75	36	8	5.41	-3.4	18.03	640	2.22
652	71	2	0	3	19.2	4452	28	56.7901	1.52491	55.1205	2.34214	53.4521	1.1833	29.8	5.97	47	21	5.57	-3	6.38	674.9	1.54
653	74	2	0	2	25	3465	27	55.4295	3.12487	54.7131	2.4793	54.0948	3.18053	37.4	8.37	42	27.5	4.97	2.5	4.78	668	3.22
654	72	2	0	1	28.5	924	23	57.672	1.84786	57.0342	3.47914	54.8942	2.79811	42.7	4.97	57	6	5.94	-21	15.72	554	2.31
655	69	1	0	4	22.5	0	29	58.5728	3.29658	57.1827	2.6202	53.9924	2.54554	34	7.88	35	21	6.97	-4.4	60	583.5	2.31
656	83	4	0	3	25.9	1302	27	56.9562	3.1842	57.8303	1.72211	55.9375	1.48916	27.6	8.96	33	12	7.22	-20	27.93	369	6.16
657	73	2	0	3	18.1	1155	28	58.0917	2.92641	53.9424	1.36627	53.4669	0.90542	30.7	8.43	19	13	5.91	-27	13.57	488.43	1.79
658	80	4	0	1	22.6	1233	24	59.8354	3.22702	58.4848	5.64215	54.3672	1.264	29.2	9.03	27	-2	6.56	-24	8.41	520	4.15
659	72	2	0	4	19.7	2919	27	59.4327	3.9135	56.9231	2.16643	53.5232	1.99726	25.3	7.25	26	23.3	5.56	-4.8	52.9	559	2.91
660	72	2	0	5	21.9	693	27	56.5508	2.9676	55.8989	5.44537	53.8062	3.29274	36.7	8.89	23	11.1	6.59	-15.7	60.7	543.1	1.88
661	71	2	0	4	26.1	1488	29	57.6471	1.92724	55.7441	2.34877	55.0247	1.27197	43.4	7.96	43	-16	5.22	-14.8	17.58	600	4.03
662	86	4	0	3	22.9	1386	27	61.4493	7.17193	60.4167	5.34753	59.1389	3.26232	18.5	14.44	18	-5	12.69	-21.5	5.37	239.2	11.38
663	75	3	0	1	26.7	396	27	59.7118	4.32662	57.2243	3.56422	54.3837	2.43253	32.5	8.79	27	11	6.81	-41	4.57	449.03	4.16
664	77	3	0	2	26.2	2593	30	58.3784	1.91509	57.2917	2.03502	55.7833	1.30577	42.7	6.25	43	19.4	6.15	-15.2	7.34	518.5	3.93
665	74	2	0	1	25.2	3685	27	58.0413	4.12362	55.615	0.889868	54.0146	1.74545	34.9	7.83	30	11.3	6.08	-14.8	6.95	526	2.56
666	76	3	0	3	21.5	1386	27	58.8154	6.09245	54.8087	6.68689	51.7182	3.77198	40.9	5.76	34	19.3	5.43	-1.5	15.53	610.75	1.58
667	73	2	0	4	27.2	2364	29	59.2456	3.65597	57.126	3.60221	54.4728	1.28486	40.5	5	41	0.2	5.32	-11.8	16.44	538	3.88
668	70	2	0	3	25.2	1875	28	59.2705	2.59151	58.5769	1.68957	56.1905	2.29754	41.9	5.94	36	14	7.9	-34	30.41	564.44	1.78
669	74	2	0	3	24.2	3172	29	57.2082	3.496	55.5703	3.35917	54.6392	1.25771	45.6	5.28	30	23.2	5.93	-6.5	8.4	604	3.31
670	73	2	1	4	22.8	1164	26	55.9693	1.63697	55.74	1.99318	54.0984	1.06731	18.2	5.37	28	28	6.22	-6	21.81	550	2.66
671	75	3	1	1	20.9	1155	30	58.9322	2.90826	56.9116	2.55203	56.5217	1.53215	21.5	7.97	21	21.3	7.44	-9.6	13.62	476	2.22
672	81	4	1	3	21.4	1484	27	59.4139	3.66581	57.7174	2.16087	56.3565	1.93358	19.7	12.35	17	14	7.82	-0.3	15.62	500	5.45
673	82	4	1	1	22.5	0	24	60.3058	6.49092	57.6526	3.03508	55.5556	3.8052	19.2	10.68	21	31	8.06	2.5	2.38	120	4.5
674	80	4	1	1	24.1	933	17	57.4349	5.65788	55.5678	4.87333	54.7315	2.12912	20.8	11.19	18	11.3	8.06	-30	4.35	436	3.28
675	72	2	0	4	23.2	1386	29	58.3904	2.99673	57.3484	1.16254	54.6961	1.39644	42.8	4.68	41	13.3	5.1	-4.2	60.87	628	2.55
676	74	2	0	4	25.2	2772	28	57.2038	2.47221	55.4479	3.21996	55.0459	2.0977	36	7.12	36	29	7.03	-4	3.25	492	2.81
677	81	4	0	1	23.7	594	27	56.3218	4.34912	56.1111	2.89568	52.9623	2.01502	37.4	9.81	23	18.3	5.5	-22.5	14.91	280	4.69
678	72	2	0	5	24.3	7224	30	58.9744	3.3913	57.4332	3.38428	54	1.90778	34.9	6	41	28	4.22	-1	18.59	590	2.5
679	71	2	0	5	24.1	1399.5	30	58.2648	7.98664	55.7107	5.41763	52.583	3.24782	36.6	6.22	31	-14.5	5.62	-27	30.65	625.5	1.91
680	74	2	0	4	23.1	4851	29	58.6808	3.58005	57.5026	2.64945	55.3292	1.89737	39	7.59	33	7.2	6.21	-18.4	22.87	600	4.18
681	72	2	0	1	24.9	3612	19	59.2433	3.57678	56.6239	2.8163	54.8621	2.57774	32.6	11.53	30	-7.5	8.78	-23.5	3.29	412	3.42
682	82	4	0	3	21.2	0	25	59.6724	3.45486	58.7879	4.39971	56.25	1.23733	35.7	16.6	25	-18.5	9.03	-30	1.94	200	5.57
683	83	4	0	3	23.8	396	24	58.7038	10.8366	60.1241	3.42608	57.2235	2.17952	16.4	16.2	10	-2.7	8.82	-12.3	2.64	160	3.57
684	81	4	0	3	27.5	1484	25	56.9907	3.43705	54.8387	3.74152	58.8608	9.7102	29.7	10.81	37	16.7	7.53	-45	1.38	228	4.82
685	82	4	0	3	24.6	2772	23	57.8898	2.75472	55.2	2.31486	55.3459	1.59108	23.9	6.69	20	-10.3	6.28	-40.3	4.78	541	3.1
686	77	3	0	2	21.2	0	22	59.3921	6.34697	58.9154	4.45503	55.799	1.77369	21.5	13.48	13	0	8.82	-37	7.06	449	3.08
687	80	4	0	1	28	717	27	58.4356	4.13361	55.1155	0.855295	52.9963	0.703257	28	13.97	17	-12	9.55	-45	2.53	380	4.57
688	79	3	0	2	26.8	5831	25	57.7593	4.81308	56.7259	2.38921	55.2156	2.50853	26.8	8.65	32	26	7.04	-27	3.39	514	4.88
689	81	4	0	1	21.4	990	27	57.0175	6.77213	53.6307	2.21403	53.2362	2.45942	30.5	11.53	18	4.6	9.79	-37	8.57	420	3.19
690	66	1	0	2	27.4	1350	27	55.2141	1.02619	53.5604	3.84669	52.1989	0.957875	46.1	9.06	40	15.8	6.95	-1.3	4.31	563.1	3.55
691	66	1	0	1	26.1	1386	28	59.726	7.38171	59.2269	2.10276	55.6522	1.33939	37.8	6.58	31	-3	5.46	-8.6	8.34	540	2.93
692	68	1	0	2	23.5	4158	24	59.5624	7.36622	58.1818	6.92261	55.4094	3.11536	31.5	9.31	23	-11	8.09	-22.5	14.44	378.5	2.03
693	65	1	0	3	22.1	2079	30	55.9557	3.26955	52.9963	4.41408	53.8462	3.19521	34.7	9.66	39	3	4.31	-13	46.13	666	2.62
694	73	2	0	4	26.3	1386	30	59.5303	3.52157	57.6381	1.50248	55.5096	1.62765	29.7	10.72	30	13	7.09	-3	11.94	512	2.72
695	70	2	0	2	25.5	1164	22	60.1632	2.82565	58.4681	2.54258	58.8745	9.1566	31.5	5.59	20	21	6	-25	1.93	548	1.59
696	72	2	0	3	26.2	1386	25	59.4807	5.95874	58.9447	10.413	56.0976	2.9561	23.5	11.43	26	-15	9.25	-41	28.78	469.8	5.5
697	76	3	0	3	26	3906	24	63.2698	6.88622	58.4709	2.655	56.3659	5.01793	30.2	9.14	27	17	6.79	-6.2	22.72	451.7	4.57
698	67	1	0	4	24.5	2079	28	58.7425	2.75405	56.051	2.18497	53.3019	2.62599	40.9	6.22	43	9.7	4.82	-14	60	687.2	1.65
699	66	1	0	3	22.9	891	29	55.9194	6.19481	55.0989	8.49128	51.5464	1.37177	39.8	9.38	49	11.2	5.35	5.5	18.3	640	1.94
700	69	1	0	3	22.1	3852	28	59.3478	6.09627	55.6442	2.20095	53.9275	4.4328	27	11.33	25	18.5	5.83	-27	15.08	542	2.83
701	72	2	0	3	29.4	4158	27	58.5497	5.27962	57.732	2.91883	56.0724	2.48233	38	10.13	26	13.3	8.41	-31	14.71	482	4.38
702	68	1	0	3	28.2	1386	29	58.8173	2.93706	57.0637	1.11963	55.5743	3.66068	45.8	8	45	9.6	5.6	-23.7	60	502	2.8
703	74	2	0	3	28.5	495	29	59.7907	5.07303	57.9373	1.40928	55.5102	2.20626	33.4	8.54	29	5.1	7.99	-28.3	12.84	468.1	2.93
704	68	1	0	2	27.1	4780	28	58.9606	6.27487	57.5431	3.22211	56.5517	0.833574	35.5	4.94	28	19.6	5.44	-22	40.19	537	2.38
705	75	3	0	2	26.2	1653	27	59.1071	4.07531	58.598	1.33213	57.7778	1.26069	36.3	9.4	21	17.5	7.19	-40.7	13.56	490.22	2.6
706	76	3	0	1	21.3	1986	22	58.9425	2.33906	58.2308	4.90222	57.197	2.75574	30.4	12.69	26	8.5	7.69	-31	3.97	240	3.44
707	68	1	0	2	21.9	2919	28	58.3661	3.36582	57.3948	3.93555	54.5927	0.915873	32.5	5.28	33	13.6	4.56	-31	11.71	558	3.31
708	70	2	0	1	25.9	2679	28	60.0158	5.4479	60.0601	1.92257	56.2865	2.32614	30.5	7.85	36	26.2	6.06	-11.7	5.32	538	4.75
709	67	1	0	2	26.1	2772	26	59.3836	4.58746	56.6707	2.56288	55.6579	1.66553	35.5	7.47	32	7	6.19	-25	3.13	526	1.75
710	65	1	0	2	24.1	960	30	59.3876	4.3073	58.5556	1.7988	56.3094	2.06111	37.2	6.97	22	19.2	5.59	-12	21.59	480	3.75
711	71	2	0	2	24.9	1666	28	58.9041	2.66773	56.2753	1.29435	53.6542	0.694633	36.2	9.84	24	-1.5	6.93	-27.5	20.69	549.1	2.63
712	73	2	0	2	28.6	1386	26	59.4848	3.04885	56.962	1.43341	54.4479	1.61733	38.4	4.46	28	29.8	5.18	-19.8	1.86	471	4.38
713	77	3	0	1	22.7	1386	27	61.1951	4.77702	56.6745	1.97267	56.3015	2.47223	23.6	7.03	21	7	8.91	-5.7	26	460	2.72
714	66	1	0	4	23.7	2716	30	57.5838	3.80871	56.4345	3.2854	53.0693	0.888273	34.5	8.56	28	16.4	6.99	-4	9.78	593.33	2.38
715	65	1	0	3	24.2	594	29	61.1351	7.0336	58.6341	2.98427	55.0943	1.35295	41.4	6.22	32	-11	4.5	-1	2.16	530	2.16
716	66	1	0	3	24.7	462	29	59.6522	2.47116	57.1245	1.50023	55.9758	1.48135	36.6	7.16	23	19	5.25	-48	23.5	586	1.85
717	66	1	0	4	25.2	3093	30	59.2421	4.2166	57.0552	1.62474	54.797	0.912459	24.8	6.09	26	12	6.13	-23	63.75	538	1.72
718	73	2	0	1	23	1137.5	28	59.0909	4.56923	58.5084	2.04535	55.2469	2.25424	42	9.38	27	14.6	7.07	-1.8	27.16	567	2.16
719	70	2	1	1	25.4	693	26	58.9645	5.82825	56.7674	1.24561	56.1625	1.3899	25.6	7.71	35	31	6.72	-8.5	60	514.5	2.5
720	67	1	0	5	23.8	495	29	59.486	3.98161	57.1751	1.1568	55.8824	3.17238	33.8	9.58	23	-7	6.02	-27	24.66	560	2.12
721	70	2	0	2	22.1	5704	27	54.5052	1.61563	56.2921	2.93753	51.1628	4.74309	36	6.5	35	21	6.32	-17.8	9.67	576	2.5
722	72	2	0	3	25.5	2408	27	58.8723	4.96481	57.1754	5.37312	56.3768	1.86211	29.1	8.19	24	4.5	8.28	-18.5	5.85	500	4.16
723	72	2	0	1	25.3	2772	27	57.424	2.32185	54.8529	1.27596	54.8536	1.51859	43.6	9.38	25	-5	6.8	-28.7	23.63	538.54	2.12
724	73	2	0	4	24.1	5838	28	58.5332	3.94135	56.8257	1.74886	55.4276	2.2469	34.5	6.34	32	3.5	5.03	-25	3.6	536	2.59
725	70	2	0	3	25.7	1155	26	59.7954	6.34614	56.7636	2.40224	53.3333	2.39588	44.2	8.12	29	14	6.44	-20.2	19.97	543	2.48
726	65	1	0	3	24.8	2772	30	57.7465	3.05352	57.536	1.79053	55.0984	2.49445	49.6	10.19	26	14.8	6.34	1.8	60	564	2.4
727	75	3	0	2	25.8	2970	26	59.4595	3.82042	58.9744	10.2421	56.9678	1.46223	26.3	8.81	30	15	6.9	28.5	3.22	560	3.69
728	70	2	1	1	22.2	4851	28	59.901	3.2714	57.9374	2.45593	54.5879	1.92955	26.2	9.38	46	31	6.34	1.3	5.01	524	3.78
729	72	2	0	1	22.8	693	28	60	9.27833	57.3977	1.97412	55.788	1.55231	34.5	7.66	25	-5	6.31	-18	1.28	424	2.16
730	69	1	0	2	25.8	1764	30	59.4518	3.58526	59.0857	1.45044	56.2092	0.838653	37.9	8.41	23	6.5	6.78	-34	6.75	513.6	2.84
731	68	1	0	3	25.8	2079	28	61.9619	4.23196	57.9394	2.95809	57.0149	1.58467	38.3	10.28	28	6	6.81	-25	16.67	564.18	2.9
732	66	1	0	3	23.8	2655	29	58.0367	2.69019	57.8947	1.52104	55.6818	1.46637	42.6	4.53	38	15	4.94	-4.5	23.28	656	1.63
733	66	1	0	4	25.7	1548	26	56.1969	1.22284	57.6	4.12031	59.0284	4.23525	33.9	8.35	28	-3	5.84	0	33.28	560	2.53
734	69	1	0	4	25.9	990	27	59.1673	4.80722	58.6137	1.87652	55.4502	0.631017	41.7	5.31	28	25	5.56	-27	5.9	574	2.03
735	69	1	0	3	27.9	6384	29	59.6154	7.54839	55.9803	1.72954	53.5912	1.78649	44.4	7.09	38	26.5	7.59	-11	60	526	2.75
